# Supplementary material for: Polymorphisms Within DNA Double-Strand Breaks Repair-Related Genes Contribute to Structural Chromosome Abnormality in Recurrent Pregnancy Loss
Source: Front Genet. 2021 Dec 23;12:787718. doi: 10.3389/fgene.2021.787718 (PMC8733605; doi:10.3389/fgene.2021.787718)
Supplement: Supplementary file 1 [file DataSheet1.ZIP]

Archive with 4 entries (3 files):
- Supplementary data/Supplemental Table S1.xls
- Supplementary data/Supplemental Table S2.doc
- Supplementary data/Supplemental Table S3.docx
- Supplementary data/
