# Supplementary material for: Polymorphisms Within DNA Double-Strand Breaks Repair-Related Genes Contribute to Structural Chromosome Abnormality in Recurrent Pregnancy Loss
Source: Front Genet. 2021 Dec 23;12:787718. doi: 10.3389/fgene.2021.787718 (PMC8733605; doi:10.3389/fgene.2021.787718)
Supplement: Supplementary file 1 [file DataSheet1.ZIP › Supplementary data/Supplemental Table S1.xls]

## Sheet: Probes
Supplemental Table S1 Probes used to capture the target genes
SequenceName	Sequence	Chromosome	Start	Stop	Orientation	Group Name	Request ID	GC Percent
461_299608_2033(EP300)_1a_1	/5Biosg/GAAAGAATTAAAAATGGCCGAGAATGTGGTGGAACCGGGGCCGCCTTCAGCCAAGCGGCCTAAACTCTCATCTCCGGCCCTCTCGGCGTCCGCCAGCGATGGCACAGGTTAGTTTCGGCA	22	41488995	41489115	+	EP300 (2033)	461	59.17
461_299609_2033(EP300)_2a.1_1	/5Biosg/CCCTTTGCTTTTAGATTTTGGCTCTCTATTTGACTTGGAGCACGACTTACCAGATGAATTAATCAACTCTACAGAATTGGGACTAACCAATGGTGGTGATATTAATCAGCTTCAGACAAG	22	41513176	41513296	+	EP300 (2033)	461	40
461_299609_2033(EP300)_2a.1_2	/5Biosg/TCTTGGCATGGTACAAGATGCAGCTTCTAAACATAAACAGCTGTCAGAATTGCTGCGATCTGGTAGTTCCCCTAACCTCAATATGGGAGTTGGTGGCCCAGGTCAAGTCATGGCCAGCCA	22	41513296	41513416	+	EP300 (2033)	461	50
461_299609_2033(EP300)_2a.1_3	/5Biosg/GGCCCAACAGAGCAGTCCTGGATTAGGTTTGATAAATAGCATGGTCAAAAGCCCAATGACACAGGCAGGCTTGACTTCTCCCAACATGGGGATGGGCACTAGTGGACCAAATCAGGGTCC	22	41513416	41513536	+	EP300 (2033)	461	52.5
461_299609_2033(EP300)_2a.1_4	/5Biosg/TACGCAGTCAACAGGTATGATGAACAGTCCAGTAAATCAGCCTGCCATGGGAATGAACACAGGGATGAATGCGGGCATGAATCCTGGAATGTTGGCTGCAGGCAATGGACAAGGGATAAT	22	41513536	41513656	+	EP300 (2033)	461	49.17
461_299609_2033(EP300)_2a.1_5	/5Biosg/GCCTAATCAAGTCATGAACGGTTCAATTGGAGCAGGCCGAGGGCGACAGAATATGCAGTACCCAAACCCAGGCATGGGAAGTGCTGGCAACTTACTGACTGAGCCTCTTCAGCAGGGCTC	22	41513656	41513776	+	EP300 (2033)	461	55
461_299609_2033(EP300)_2a.1_6	/5Biosg/TCCCCAGATGGGAGGACAAACAGGATTGAGAGGCCCCCAGCCTCTTAAGGTAAGTACAGTTTTGGTTTGTGTGCACAATCGGCATGCATGTGAGTATTGTCATGATGGATGGAGGGTTTG	22	41513776	41513896	+	EP300 (2033)	461	50
461_299610_2033(EP300)_3a_1	/5Biosg/TTATTTTGTTTTCTTTTGTTTCTTACTCTTAGATGGGAATGATGAACAACCCCAATCCTTATGGTTCACCATATACTCAGAATCCTGGACAGCAGATTGGAGCCAGTGGCCTTGGTCTCC	22	41521835	41521955	+	EP300 (2033)	461	42.5
461_299610_2033(EP300)_3a_2	/5Biosg/AGATTCAGACAAAAACTGTACTATCAAATAACTTATCTCCATTTGCTATGGACAAAAAGGCAGTTCCTGGTGGAGGAATGCCCAACATGGTGAGTACTAATCCATTACAGACTTGTTTTC	22	41521955	41522075	+	EP300 (2033)	461	39.17
461_299611_2033(EP300)_4a.1_1	/5Biosg/AATAGCACATTATGACTCCTACCATTAAATATATTGTTATATCTCTCAGGGTCAACAGCCAGCCCCGCAGGTCCAGCAGCCAGGCCTGGTGACTCCAGTTGCCCAAGGGATGGGTTCTGG	22	41523441	41523561	+	EP300 (2033)	461	51.67
461_299611_2033(EP300)_4a.1_2	/5Biosg/AGCACATACAGCTGATCCAGAGAAGCGCAAGCTCATCCAGCAGCAGCTTGTTCTCCTTTTGCATGCTCACAAGTGCCAGCGCCGGGAACAGGCCAATGGGGAAGTGAGGCAGTGCAACCT	22	41523561	41523681	+	EP300 (2033)	461	56.67
461_299611_2033(EP300)_4a.1_3	/5Biosg/TCCCCACTGTCGCACAATGAAGAATGTCCTAAACCACATGACACACTGCCAGTCAGGCAAGTCTTGCCAAGGTAAGTGGACCCACAGGGTTACTGTACTTAGCAATTTTTACAGCCAGGG	22	41523681	41523801	+	EP300 (2033)	461	50
461_299612_2033(EP300)_5a.1_1	/5Biosg/TAGTGGCACACTGTGCATCTTCTCGACAAATCATTTCACACTGGAAGAATTGTACAAGACATGATTGTCCTGTGTGTCTCCCCCTCAAAAATGCTGGTGATAAGAGAAATCAACAGCGTA	22	41525890	41526010	+	EP300 (2033)	461	43.33
461_299613_2033(EP300)_6a_1	/5Biosg/AGTCTTTTTTTTCTCACCAGCATTAATTTGTAATACTATATCTTTTGTCTTCTCTAGCAATTTTGACTGGAGCACCCGTTGGACTTGGAAATCCTAGCTCTCTAGGGGTGGGTCAACAGT	22	41527334	41527454	+	EP300 (2033)	461	40.83
461_299613_2033(EP300)_6a_2	/5Biosg/CTGCCCCCAACCTAAGCACTGTTAGTCAGATTGATCCCAGCTCCATAGAAAGAGCCTATGCAGCTCTTGGACTACCCTATCAAGTAAATCAGATGCCGACACAACCCCAGGTGCAAGCAA	22	41527454	41527574	+	EP300 (2033)	461	50.83
461_299613_2033(EP300)_6a_3	/5Biosg/AGAACCAGCAGAATCAGCAGCCTGGGCAGTCTCCCCAAGGCATGCGGCCCATGAGCAACATGAGTAAGTTTGTGTCATCCTAATAACATGGTATTGGTTGTGTCAGTAAATGACATCTAT	22	41527574	41527694	+	EP300 (2033)	461	47.5
461_299614_2033(EP300)_7a_1	/5Biosg/CATTTTGACTTAGGTGCTAGTCCTATGGGAGTAAATGGAGGTGTAGGAGTTCAAACGCCGAGTCTTCTTTCTGACTCAATGTTGCATTCAGCCATAAATTCTCAAAAGTAAGTCTTAACG	22	41531803	41531923	+	EP300 (2033)	461	41.67
461_299615_2033(EP300)_8a_1	/5Biosg/GTCTTCTCCTACCTTTCTTCACTAAAACTATTTGGTGACCCCTTTTTGAAGCCCAATGATGAGTGAAAATGCCAGTGTGCCCTCCCTGGGTCCTATGCCAACAGCAGCTCAACCATCCAC	22	41533605	41533725	+	EP300 (2033)	461	49.17
461_299615_2033(EP300)_8a_2	/5Biosg/TACTGGAATTCGGAAACAGTGGCACGAAGATATTACTCAGGATCTTCGAAATCATCTTGTTCACAAACTGTAAGTAAGATTGTGGACACGTCTCATTCGTAAAGAGATGTTACGTCAACA	22	41533725	41533845	+	EP300 (2033)	461	40
461_299616_2033(EP300)_9a_1	/5Biosg/GCGTCCAAGCCATATTTCCTACGCCGGATCCTGCTGCTTTAAAAGACAGACGGATGGAAAACCTAGTTGCATATGCTCGGAAAGTTGAAGGGGACATGTATGAATCTGCAAACAATCGAG	22	41536142	41536262	+	EP300 (2033)	461	47.5
461_299617_2033(EP300)_10a_1	/5Biosg/ATCTCCCTTATTTTACTTCAACAATTCAAAAGGCGGAATACTACCACCTTCTAGCTGAGAAAATCTATAAGATCCAGAAAGAACTAGAAGAAAAACGAAGGACCAGACTACAGAAGCAGA	22	41537019	41537139	+	EP300 (2033)	461	38.33
461_299617_2033(EP300)_10a_2	/5Biosg/ACATGCTACCAAATGCTGCAGGCATGGTTCCAGTTTCCATGAATCCAGGGCCTAACATGGGACAGCCGCAACCAGGAATGACTTCTAGTAAGTGGTTTTTGTTATATTTCTGTTTGAGAG	22	41537139	41537259	+	EP300 (2033)	461	45.83
461_299618_2033(EP300)_11a_1	/5Biosg/TATTTCTCTTTTTTACTCTAGATGGCCCTCTACCTGACCCAAGTATGATCCGTGGCAGTGTGCCAAACCAGATGATGCCTCGAATAACTCCACAATCTGGTAAATAGTGAAAAAAATTTT	22	41542721	41542841	+	EP300 (2033)	461	40.83
461_299619_2033(EP300)_12a.1_1	/5Biosg/CACAGGTTTGAATCAATTTGGCCAGATGAGCATGGCCCAGCCCCCTATTGTACCCCGGCAAACCCCTCCTCTTCAGCACCATGGACAGTTGGCTCAACCTGGAGCTCTCAACCCGGTTAG	22	41543835	41543955	+	EP300 (2033)	461	56.67
461_299620_2033(EP300)_13a_1	/5Biosg/GAATAACTATAATGAAGCAGTTTGGTGATTTGTGTTTTTTTTTTTTTTCAGCCTATGGGCTATGGGCCTCGTATGCAACAGCCTTCCAACCAGGGCCAGTTCCTTCCTCAGACTCAGTTC	22	41544990	41545110	+	EP300 (2033)	461	44.17
461_299620_2033(EP300)_13a_2	/5Biosg/CCATCACAGGGAATGAATGTAACAAATATCCCTTTGGCTCCGTCCAGCGGTCAAGCTCCAGTGTCTCAAGTATGTCTCATAAGTGGATTTTTCACTTATTTTTGATTCTTGAAACTTCTC	22	41545110	41545230	+	EP300 (2033)	461	41.67
461_299621_2033(EP300)_14a_1	/5Biosg/TTATGTTTTTTATTTTAACAGGCACAAATGTCTAGTTCTTCCTGCCCGGTGAACTCTCCTATAATGCCTCCAGGGTCTCAGGGGAGCCACATTCACTGTCCCCAGCTTCCTCAACCAGCT	22	41545743	41545863	+	EP300 (2033)	461	48.33
461_299621_2033(EP300)_14a_2	/5Biosg/CTTCATCAGAATTCACCCTCGCCTGTACCTAGTCGTACCCCCACCCCTCACCATACTCCCCCAAGCATAGGGGCTCAGCAGCCACCAGCAACAACAATTCCAGCCCCTGTTCCTACACCT	22	41545863	41545983	+	EP300 (2033)	461	57.5
461_299621_2033(EP300)_14a_3	/5Biosg/CCTGCCATGCCACCTGGGCCACAGTCCCAGGCTCTACATCCCCCTCCAAGGCAGACACCTACACCACCAACAACACAACTTCCCCAACAAGTGCAGCCTTCACTTCCTGCTGCACCTTCT	22	41545983	41546103	+	EP300 (2033)	461	59.17
461_299621_2033(EP300)_14a_4	/5Biosg/GCTGACCAGCCCCAGCAGCAGCCTCGCTCACAGCAGAGCACAGCAGCGTCTGTTCCTACCCCAACAGCACCGCTGCTTCCTCCGCAGCCTGCAACTCCAGTAAGTAGAGATTTGGATTTA	22	41546103	41546223	+	EP300 (2033)	461	59.17
461_299622_2033(EP300)_15a_1	/5Biosg/CTCACCTACTTCCCTTTTTTTTCTGCCCAGCTTTCCCAGCCAGCTGTAAGCATTGAAGGACAGGTATCAAATCCTCCATCTACTAGTAGCACAGAAGTGAATTCTCAGGCCATTGCTGAG	22	41547806	41547926	+	EP300 (2033)	461	47.5
461_299622_2033(EP300)_15a_2	/5Biosg/AAGCAGCCTTCCCAGGAAGTGAAGATGGAGGCCAAAATGGAAGTGGATCAACCAGAACCAGCAGATACTCAGCCGGAGGATATTTCAGAGGTGAGAGTAGGGCAATTACTGTTTGATTTG	22	41547926	41548046	+	EP300 (2033)	461	48.33
461_299623_2033(EP300)_16a_1	/5Biosg/CCAACTAGATATCTTTGGAATACTAAAAATTCTTACGTTTTCTTTTAGTCTAAAGTGGAAGACTGTAAAATGGAATCTACCGAAACAGAAGAGAGAAGCACTGAGTTAAAAACTGAAATA	22	41548161	41548281	+	EP300 (2033)	461	32.5
461_299623_2033(EP300)_16a_2	/5Biosg/AAAGAGGAGGAAGACCAGCCAAGTACTTCAGCTACCCAGTCATCTCCGGCTCCAGGACAGTCAAAGAAAAAGAGTGAGTCTCTGAAGCCATTCGTTCTGGAGGTAGCTGAAGAAACCAAA	22	41548281	41548401	+	EP300 (2033)	461	49.17
461_299624_2033(EP300)_17a.1_1	/5Biosg/TTTTCAAACCAGAAGAACTACGACAGGCACTGATGCCAACTTTGGAGGCACTTTACCGTCAGGATCCAGAATCCCTTCCCTTTCGTCAACCTGTGGACCCTCAGCTTTTAGGAATCCCTG	22	41550998	41551118	+	EP300 (2033)	461	50
461_299625_2033(EP300)_18a.1_1	/5Biosg/CTCCATCTCCCGTAAAAATAGTGAGACTTGAGTAATGTTTGATGTCACTTGTCTTTCTAGGATTACTTTGATATTGTGAAGAGCCCCATGGATCTTTCTACCATTAAGAGGAAGTTAGAC	22	41553112	41553232	+	EP300 (2033)	461	39.17
461_299625_2033(EP300)_18a.1_2	/5Biosg/ACTGGACAGTATCAGGAGCCCTGGCAGTATGTCGATGATATTTGGCTTATGTTCAATAATGCCTGGTTATATAACCGGAAAACATCACGGGTATACAAATACTGCTCCAAGCTCTCTGAG	22	41553232	41553352	+	EP300 (2033)	461	44.17
461_299625_2033(EP300)_18a.1_3	/5Biosg/GTCTTTGAACAAGAAATTGACCCAGTGATGCAAAGCCTTGGATACTGTTGTGGCAGAAAGGTAAGAAATGTGTTTCAGATTTGACTTTAACTTTTCTGGGATACCTAGAATAATATAGTG	22	41553352	41553472	+	EP300 (2033)	461	37.5
461_299626_2033(EP300)_19a_1	/5Biosg/ATGGTTTCTTTTGCAGTTGGAGTTCTCTCCACAGACACTGTGTTGCTACGGCAAACAGTTGTGCACAATACCTCGTGATGCCACTTATTACAGTTACCAGAACAGGTAAGCTTGGCCAGG	22	41554399	41554519	+	EP300 (2033)	461	47.5
461_299627_2033(EP300)_20a.1_1	/5Biosg/TATGGCCTTCTTGCCGACAGGTATCATTTCTGTGAGAAGTGTTTCAATGAGATCCAAGGGGAGAGCGTTTCTTTGGGGGATGACCCTTCCCAGCCTCAAACGTAAGTAACTGCATTATTT	22	41556625	41556745	+	EP300 (2033)	461	46.67
461_299628_2033(EP300)_21a_1	/5Biosg/TTTTTCTCATTGTGTCCCTTTTCTCTCCTTAGTACAATAAATAAAGAACAATTTTCCAAGAGAAAAAATGACACACTGGATCCTGAACTGTAAGTACGATCCCCTTGAATAGTCAGTACG	22	41558694	41558814	+	EP300 (2033)	461	36.67
461_299629_2033(EP300)_22a_1	/5Biosg/GAATTGGCTCTGCTCTTCCAGGTTTGTTGAATGTACAGAGTGCGGAAGAAAGATGCATCAGATCTGTGTCCTTCACCATGAGATCATCTGGCCTGCTGGGTAAGTCTTAACGTTGTTACT	22	41560035	41560155	+	EP300 (2033)	461	46.67
461_299630_2033(EP300)_23a_1	/5Biosg/TAAGCAAAGTTTTGGTTTACATTTAGATTCGTCTGTGATGGCTGTTTAAAGAAAAGTGCACGAACTAGGAAAGAAAATAAGTTTTCTGCTAAAAGTAAGTTTTATTCTTAAAGGTAAATT	22	41562576	41562696	+	EP300 (2033)	461	30
461_299631_2033(EP300)_24a_1	/5Biosg/CAGTAAATTTGCACCTCAGTAACTTTTAACTTTTACATTCCTAGGGTTGCCATCTACCAGACTTGGCACCTTTCTAGAGAATCGTGTGAATGACTTTCTGAGGCGACAGAATCACCCTGA	22	41564408	41564528	+	EP300 (2033)	461	43.33
461_299631_2033(EP300)_24a_2	/5Biosg/GTCAGGAGAGGTCACTGTTAGAGTAGTTCATGCTTCTGACAAAACCGTGGAAGTAAAACCAGGCATGAAAGCAAGGTATCTAGTCATTTCACTTTTCTTCTCCTCGTGGATCCAAAATTG	22	41564528	41564648	+	EP300 (2033)	461	43.33
461_299632_2033(EP300)_25a_1	/5Biosg/TCTGAATGAGTTATGTTGTGGTTCCCCCACCATCTCAATTGTATAGGTTTGTGGACAGTGGAGAGATGGCAGAATCCTTTCCATACCGAACCAAAGCCCTCTTTGCCTTTGAAGAAATTG	22	41564678	41564798	+	EP300 (2033)	461	45
461_299632_2033(EP300)_25a_2	/5Biosg/ATGGTGTTGACCTGTGCTTCTTTGGCATGCATGTTCAAGAGTATGGCTCTGACTGCCCTCCACCCAACCAGAGGTATGACTAGCTCACAGTGGCTAGCTCCGGATTTGTGTGGGAGTTCC	22	41564798	41564918	+	EP300 (2033)	461	53.33
461_299633_2033(EP300)_26a_1	/5Biosg/TAGGAGAGTATACATATCTTACCTCGATAGTGTTCATTTCTTCCGTCCTAAATGCTTGAGGACTGCAGTCTATCATGAAATCCTAATTGGATATTTAGAATATGTCAAGAAATTAGGGTA	22	41565503	41565623	+	EP300 (2033)	461	35.83
461_299634_2033(EP300)_27a.1_1	/5Biosg/CTCTTTTCCTTAATGTTCTTTCTCTTTGTATTGTTAGTTACACAACAGGGCATATTTGGGCATGTCCACCAAGTGAGGGAGATGATTATATCTTCCATTGCCATCCTCCTGACCAGAAGA	22	41566372	41566492	+	EP300 (2033)	461	41.67
461_299634_2033(EP300)_27a.1_2	/5Biosg/TACCCAAGCCCAAGCGACTGCAGGAATGGTACAAAAAAATGCTTGACAAGGCTGTATCAGAGCGTATTGTCCATGACTACAAGGTCAGTTGGGACATAGGGGCCAGGTGCTGACAATAGA	22	41566492	41566612	+	EP300 (2033)	461	49.17
461_299635_2033(EP300)_28a_1	/5Biosg/ACATAGAAATTCCTATATGTACATGCATGTTTTCACAGGATATTTTTAAACAAGCTACTGAAGATAGATTAACAAGTGCAAAGGAATTGCCTTATTTCGAGGGTGATTTCTGGCCCAATG	22	41568464	41568584	+	EP300 (2033)	461	35.83
461_299635_2033(EP300)_28a_2	/5Biosg/TTCTGGAAGAAAGCATTAAGGAACTGGAACAGGAGGAAGAAGAGAGAAAACGAGAGGAAAACACCAGCAATGAAAGCACAGATGTAAGGGCATTGAGTTTCCTTTGAAACTTCTATCATG	22	41568584	41568704	+	EP300 (2033)	461	41.67
461_299636_2033(EP300)_29a.1_1	/5Biosg/AAAACCTTATTTTCTTGTCTCCTTTGTGCTACTCTGCAGGTGACCAAGGGAGACAGCAAAAATGCTAAAAAGAAGAATAATAAGAAAACCAGCAAAAATAAGAGCAGCCTGAGTAGGGGC	22	41569587	41569707	+	EP300 (2033)	461	40.83
461_299636_2033(EP300)_29a.1_2	/5Biosg/AACAAGAAGAAACCCGGGATGCCCAATGTATCTAACGACCTCTCACAGAAACTATATGCCACCATGGAGAAGCATAAAGAGGTAAGATGCAGCCACCCAGAGTTGGGGAAAAACGGCAAG	22	41569707	41569827	+	EP300 (2033)	461	48.33
461_299637_2033(EP300)_30a.1_1	/5Biosg/AGGCCCTGTCTCAAAAAAAAGAGACTGTCTGTTTTTCAGGTCTTCTTTGTGATCCGCCTCATTGCTGGCCCTGCTGCCAACTCCCTGCCTCCCATTGTTGATCCTGATCCTCTCATCCCC	22	41572211	41572331	+	EP300 (2033)	461	52.5
461_299637_2033(EP300)_30a.1_2	/5Biosg/TGCGATCTGATGGATGGTCGGGATGCGTTTCTCACGCTGGCAAGGGACAAGCACCTGGAGTTCTCTTCACTCCGAAGAGCCCAGTGGTCCACCATGTGCATGCTGGTGGAGCTGCACACG	22	41572331	41572451	+	EP300 (2033)	461	59.17
461_299637_2033(EP300)_30a.1_3	/5Biosg/CAGAGCCAGGACCGCTTTGTCTACACCTGCAATGAATGCAAGCACCATGTGGAGACACGCTGGCACTGTACTGTCTGTGAGGTAGGCACCGGGTTGTGGGAAGGAGGAGGTGAGCTCCGC	22	41572451	41572571	+	EP300 (2033)	461	59.17
461_299638_2033(EP300)_31a.1_1	/5Biosg/AGGGGCTTTTCTAGCCCAAACAATATCTAAAATACTTTTGAATGACTTAAATCTTGGAGAGTTTACGTGCACCTCCTGTTTTTTCCCTAGGATTATGACTTGTGTATCACCTGCTATAAC	22	41572686	41572806	+	EP300 (2033)	461	38.33
461_299638_2033(EP300)_31a.1_2	/5Biosg/ACTAAAAACCATGACCACAAAATGGAGAAACTAGGCCTTGGCTTAGATGATGAGAGCAACAACCAGCAGGCTGCAGCCACCCAGAGCCCAGGCGATTCTCGCCGCCTGAGTATCCAGCGC	22	41572806	41572926	+	EP300 (2033)	461	55
461_299638_2033(EP300)_31a.1_3	/5Biosg/TGCATCCAGTCTCTGGTCCATGCTTGCCAGTGTCGGAATGCCAATTGCTCACTGCCATCCTGCCAGAAGATGAAGCGGGTTGTGCAGCATACCAAGGGTTGCAAACGGAAAACCAATGGC	22	41572926	41573046	+	EP300 (2033)	461	54.17
461_299638_2033(EP300)_31a.1_4	/5Biosg/GGGTGCCCCATCTGCAAGCAGCTCATTGCCCTCTGCTGCTACCATGCCAAGCACTGCCAGGAGAACAAATGCCCGGTGCCGTTCTGCCTAAACATCAAGCAGAAGCTCCGGCAGCAACA	22	41573046	41573165	+	EP300 (2033)	461	58.82
461_299639_2033(EP300)_31a.2_1	/5Biosg/TGCAGCACCGACTACAGCAGGCCCAAATGCTTCGCAGGAGGATGGCCAGCATGCAGCGGACTGGTGTGGTTGGGCAGCAACAGGGCCTCCCTTCCCCCACTCCTGCCACTCCAACGACAC	22	41573167	41573287	+	EP300 (2033)	461	64.17
461_299639_2033(EP300)_31a.2_10	/5Biosg/AGCAGCAACTCCAGCCACCCATGGGAGGGATGAGCCCCCAGGCTCAGCAGATGAACATGAACCACAACACCATGCCTTCACAATTCCGAGACATCTTGAGACGACAGCAAATGATGCAAC	22	41574166	41574286	+	EP300 (2033)	461	54.17
461_299639_2033(EP300)_31a.2_11	/5Biosg/TGATGCAACAGCAGCAGCAACAGGGAGCAGGGCCAGGAATAGGCCCTGGAATGGCCAACCATAACCAGTTCCAGCAACCCCAAGGAGTTGGCTACCCACCACAGCAGCAGCAGCGGATGC	22	41574277	41574397	+	EP300 (2033)	461	60
461_299639_2033(EP300)_31a.2_2	/5Biosg/CAACGACACCAACTGGCCAACAGCCAACCACCCCGCAGACGCCCCAGCCCACTTCTCAGCCTCAGCCTACCCCTCCCAATAGCATGCCACCCTACTTGCCCAGGACTCAAGCTGCTGGCC	22	41573278	41573398	+	EP300 (2033)	461	64.17
461_299639_2033(EP300)_31a.2_3	/5Biosg/CTGCTGGCCCTGTGTCCCAGGGTAAGGCAGCAGGCCAGGTGACCCCTCCAACCCCTCCTCAGACTGCTCAGCCACCCCTTCCAGGGCCCCCACCTGCAGCAGTGGAAATGGCAATGCAGA	22	41573389	41573509	+	EP300 (2033)	461	65.83
461_299639_2033(EP300)_31a.2_4	/5Biosg/CAATGCAGATTCAGAGAGCAGCGGAGACGCAGCGCCAGATGGCCCACGTGCAAATTTTTCAAAGGCCAATCCAACACCAGATGCCCCCGATGACTCCCATGGCCCCCATGGGTATGAACC	22	41573500	41573620	+	EP300 (2033)	461	57.5
461_299639_2033(EP300)_31a.2_5	/5Biosg/GTATGAACCCACCTCCCATGACCAGAGGTCCCAGTGGGCATTTGGAGCCAGGGATGGGACCGACAGGGATGCAGCAACAGCCACCCTGGAGCCAAGGAGGATTGCCTCAGCCCCAGCAAC	22	41573611	41573731	+	EP300 (2033)	461	62.5
461_299639_2033(EP300)_31a.2_6	/5Biosg/CCCAGCAACTACAGTCTGGGATGCCAAGGCCAGCCATGATGTCAGTGGCCCAGCATGGTCAACCTTTGAACATGGCTCCACAACCAGGATTGGGCCAGGTAGGTATCAGCCCACTCAAAC	22	41573722	41573842	+	EP300 (2033)	461	56.67
461_299639_2033(EP300)_31a.2_7	/5Biosg/CACTCAAACCAGGCACTGTGTCTCAACAAGCCTTACAAAACCTTTTGCGGACTCTCAGGTCTCCCAGCTCTCCCCTGCAGCAGCAACAGGTGCTTAGTATCCTTCACGCCAACCCCCAGC	22	41573833	41573953	+	EP300 (2033)	461	55.83
461_299639_2033(EP300)_31a.2_8	/5Biosg/ACCCCCAGCTGTTGGCTGCATTCATCAAGCAGCGGGCTGCCAAGTATGCCAACTCTAATCCACAACCCATCCCTGGGCAGCCTGGCATGCCCCAGGGGCAGCCAGGGCTACAGCCACCTA	22	41573944	41574064	+	EP300 (2033)	461	62.5
461_299639_2033(EP300)_31a.2_9	/5Biosg/AGCCACCTACCATGCCAGGTCAGCAGGGGGTCCACTCCAATCCAGCCATGCAGAACATGAATCCAATGCAGGCGGGCGTTCAGAGGGCTGGCCTGCCCCAGCAGCAACCACAGCAGCAAC	22	41574055	41574175	+	EP300 (2033)	461	62.5
461_299640_2033(EP300)_31a.3_1	/5Biosg/CACATGCAACAGATGCAACAAGGAAATATGGGACAGATAGGCCAGCTTCCCCAGGCCTTGGGAGCAGAGGCAGGTGCCAGTCTACAGGCCTATCAGCAGCGACTCCTTCAGCAACAGATG	22	41574402	41574522	+	EP300 (2033)	461	55.83
461_299640_2033(EP300)_31a.3_2	/5Biosg/GGGTCCCCTGTTCAGCCCAACCCCATGAGCCCCCAGCAGCATATGCTCCCAAATCAGGCCCAGTCCCCACACCTACAAGGCCAGCAGATCCCTAATTCTCTCTCCAATCAAGTGCGCTCT	22	41574522	41574642	+	EP300 (2033)	461	59.17
461_299640_2033(EP300)_31a.3_3	/5Biosg/CCCCAGCCTGTCCCTTCTCCACGGCCACAGTCCCAGCCCCCCCACTCCAGTCCTTCCCCAAGGATGCAGCCTCAGCCTTCTCCACACCACGTTTCCCCACAGACAAGTTCCCCACATCCT	22	41574642	41574762	+	EP300 (2033)	461	64.17
461_299640_2033(EP300)_31a.3_4	/5Biosg/GGACTGGTAGCTGCCCAGGCCAACCCCATGGAACAAGGGCATTTTGCCAGCCCGGACCAGAATTCAATGCTTTCTCAGCTTGCTAGCAATCCAGGCATGGCAAACCTCCATGGTGCAAGC	22	41574762	41574882	+	EP300 (2033)	461	56.67
461_299640_2033(EP300)_31a.3_5	/5Biosg/GCCACGGACCTGGGACTCAGCACCGATAACTCAGACTTGAATTCAAACCTCTCACAGAGTACACTAGACATACACTAGAGACACCTTGTAGTATTTTGGGAGCAAAAAAATTATTTTCTC	22	41574882	41575002	+	EP300 (2033)	461	43.33
466_349487_4436(LIG4)_1a_1	/5Biosg/GAGGAGGTTTCGACATGGCGGTGCAGCCGAAGGAGACGCTGCAGTTGGAGAGCGCGGCCGAGGTCGGCTTCGTGCGCTTCTTTCAGGGCATGCCGGAGAAGCCGACCACCACAGTGCGCC	2	47630316	47630436	+	LIG4 (4436)	466	66.67
466_349487_4436(LIG4)_1a_2	/5Biosg/TTTTCGACCGGGGCGACTTCTATACGGCGCACGGCGAGGACGCGCTGCTGGCCGCCCGGGAGGTGTTCAAGACCCAGGGGGTGATCAAGTACATGGGGCCGGCAGGTGAGGGCCGGGACG	2	47630436	47630556	+	LIG4 (4436)	466	69.17
466_349488_4436(LIG4)_2a.1_1	/5Biosg/TGTAATATCTCAAATCTGTAATGTACTTTTTTTTTTTTTAAGGAGCAAAGAATCTGCAGAGTGTTGTGCTTAGTAAAATGAATTTTGAATCTTTTGTAAAAGATCTTCTTCTGGTTCGTC	2	47635497	47635617	+	LIG4 (4436)	466	30
466_349488_4436(LIG4)_2a.1_2	/5Biosg/AGTATAGAGTTGAAGTTTATAAGAATAGAGCTGGAAATAAGGCATCCAAGGAGAATGATTGGTATTTGGCATATAAGGTAATTATCTTCCTTTTTAATTTACTTATTTTTTTAAGAGTAG	2	47635617	47635737	+	LIG4 (4436)	466	29.17
466_349489_4436(LIG4)_3a.1_1	/5Biosg/CAAGAGTTTGTTAAATTTTTAAAATTTTATTTTTACTTAGGCTTCTCCTGGCAATCTCTCTCAGTTTGAAGACATTCTCTTTGGTAACAATGATATGTCAGCTTCCATTGGTGTTGTGGG	2	47637192	47637312	+	LIG4 (4436)	466	35
466_349489_4436(LIG4)_3a.1_2	/5Biosg/TGTTAAAATGTCCGCAGTTGATGGCCAGAGACAGGTTGGAGTTGGGTATGTGGATTCCATACAGAGGAAACTAGGACTGTGTGAATTCCCTGATAATGATCAGTTCTCCAATCTTGAGGC	2	47637312	47637432	+	LIG4 (4436)	466	45.83
466_349489_4436(LIG4)_3a.1_3	/5Biosg/TCTCCTCATCCAGATTGGACCAAAGGAATGTGTTTTACCCGGAGGAGAGACTGCTGGAGACATGGGGAAACTGAGACAGGTAAGCAAATTGAGTCTAGTGATAGAGGAGATTCCAGGCCT	2	47637432	47637552	+	LIG4 (4436)	466	49.17
466_349490_4436(LIG4)_4a.1_1	/5Biosg/CTTATTCCTTTTCTCATAGTAGTTTAAACTATTTCTTTCAAAATAGATAATTCAAAGAGGAGGAATTCTGATCACAGAAAGAAAAAAAGCTGACTTTTCCACAAAAGACATTTATCAGGA	2	47639506	47639626	+	LIG4 (4436)	466	30
466_349490_4436(LIG4)_4a.1_2	/5Biosg/CCTCAACCGGTTGTTGAAAGGCAAAAAGGGAGAGCAGATGAATAGTGCTGTATTGCCAGAAATGGAGAATCAGGTACATGGATTATAAATGTGAATTACAATATATATAATGTAAATATG	2	47639626	47639746	+	LIG4 (4436)	466	35.83
466_349491_4436(LIG4)_5a.1_1	/5Biosg/ATCCAGTGGTATAGAAATCTTCGATTTTTAAATTCTTAATTTTAGGTTGCAGTTTCATCACTGTCTGCGGTAATCAAGTTTTTAGAACTCTTATCAGATGATTCCAACTTTGGACAGTTT	2	47641362	47641482	+	LIG4 (4436)	466	33.33
466_349491_4436(LIG4)_5a.1_2	/5Biosg/GAACTGACTACTTTTGACTTCAGCCAGTATATGAAATTGGATATTGCAGCAGTCAGAGCCCTTAACCTTTTTCAGGTAAAAAAAAAAAAAAAAAAAAAAAAAAAGGGTTAAAAATGTTGA	2	47641482	47641602	+	LIG4 (4436)	466	30.83
466_349492_4436(LIG4)_6a_1	/5Biosg/AGGTTTTCACTAATGAGCTTGCCATTCTTTCTATTTTATTTTTTGTTTACTAGGGTTCTGTTGAAGATACCACTGGCTCTCAGTCTCTGGCTGCCTTGCTGAATAAGTGTAAAACCCCTC	2	47643381	47643501	+	LIG4 (4436)	466	40.83
466_349492_4436(LIG4)_6a_2	/5Biosg/AAGGACAAAGACTTGTTAACCAGTGGATTAAGCAGCCTCTCATGGATAAGAACAGAATAGAGGAGAGGTATGTTATTAGTTTATACTTTCGTTAGTTTTATGTAACCTGCAGTTACCCAC	2	47643501	47643621	+	LIG4 (4436)	466	38.33
466_349493_4436(LIG4)_7a.1_1	/5Biosg/TTTATTTCAGATTGAATTTAGTGGAAGCTTTTGTAGAAGATGCAGAATTGAGGCAGACTTTACAAGAAGATTTACTTCGTCGATTCCCAGATCTTAACCGACTTGCCAAGAAGTTTCAAA	2	47656870	47656990	+	LIG4 (4436)	466	36.67
466_349493_4436(LIG4)_7a.1_2	/5Biosg/GACAAGCAGCAAACTTACAAGATTGTTACCGACTCTATCAGGGTATAAATCAACTACCTAATGTTATACAGGCTCTGGAAAAACATGAAGGTAACAAGTGATTTTGTTTTTTTGTTTTCC	2	47656990	47657110	+	LIG4 (4436)	466	35.83
466_349494_4436(LIG4)_8a_1	/5Biosg/TTTAGGAAAACACCAGAAATTATTGTTGGCAGTTTTTGTGACTCCTCTTACTGATCTTCGTTCTGACTTCTCCAAGTTTCAGGAAATGATAGAAACAACTTTAGATATGGATCAGGTATG	2	47672681	47672801	+	LIG4 (4436)	466	36.67
466_349495_4436(LIG4)_9a_1	/5Biosg/TATAATTTCTGTCTTTACCCATTATTTATAGGATTTTGTCACTTTGTTCTGTTTGCAGGTGGAAAACCATGAATTCCTTGTAAAACCTTCATTTGATCCTAATCTCAGTGAATTAAGAGA	2	47690111	47690231	+	LIG4 (4436)	466	32.5
466_349495_4436(LIG4)_9a_2	/5Biosg/AATAATGAATGACTTGGAAAAGAAGATGCAGTCAACATTAATAAGTGCAGCCAGAGATCTTGGTAAGAATGGGTCATTGGAGGTTGGAATAATTCTTTTGTCTATACACTGTATAGACAA	2	47690231	47690351	+	LIG4 (4436)	466	35.83
466_349496_4436(LIG4)_10a_1	/5Biosg/TAGGTATTTATGGAATACTTTTTCTTTTCTTCTTGATTATCAAGGCTTGGACCCTGGCAAACAGATTAAACTGGATTCCAGTGCACAGTTTGGATATTACTTTCGTGTAACCTGTAAGGA	2	47693752	47693872	+	LIG4 (4436)	466	37.5
466_349496_4436(LIG4)_10a_2	/5Biosg/AGAAAAAGTCCTTCGTAACAATAAAAACTTTAGTACTGTAGATATCCAGAAGAATGGTGTTAAATTTACCAACAGGTTTGCAAGTCGTTATTATATTTTTAACCCTTTATTAATTCCCTA	2	47693872	47693992	+	LIG4 (4436)	466	30
466_349497_4436(LIG4)_11a_1	/5Biosg/TCGATTTGCAGCAAATTGACTTCTTTAAATGAAGAGTATACCAAAAATAAAACAGAATATGAAGAAGCCCAGGATGCCATTGTTAAAGAAATTGTCAATATTTCTTCAGGTAAACTTAAT	2	47698092	47698212	+	LIG4 (4436)	466	30.83
466_349498_4436(LIG4)_12a.1_1	/5Biosg/ATATCTGTTTATTATTCAGTATTCCTGTGTACATTTTCTGTTTTTATTTTTATACAGGCTATGTAGAACCAATGCAGACACTCAATGATGTGTTAGCTCAGCTAGATGCTGTTGTCAGCT	2	47702106	47702226	+	LIG4 (4436)	466	35
466_349498_4436(LIG4)_12a.1_2	/5Biosg/TTGCTCACGTGTCAAATGGAGCACCTGTTCCATATGTACGACCAGCCATTTTGGAGAAAGGACAAGGAAGAATTATATTAAAAGCATCCAGGCATGCTTGTGTTGAAGTTCAAGATGAAA	2	47702226	47702346	+	LIG4 (4436)	466	41.67
466_349498_4436(LIG4)_12a.1_3	/5Biosg/TTGCATTTATTCCTAATGACGTATACTTTGAAAAAGATAAACAGATGTTCCACATCATTACTGGTAAAAAACCTGGTTTTTGGGCTTTGTGGGGGTAACGTTTTGTTTTTTTTTTTTTTT	2	47702346	47702466	+	LIG4 (4436)	466	31.67
466_349499_4436(LIG4)_13a_1	/5Biosg/ATATAATTTGTTTTGTAGGCCCCAATATGGGAGGTAAATCAACATATATTCGACAAACTGGGGTGATAGTACTCATGGCCCAAATTGGGTGTTTTGTGCCATGTGAGTCAGCAGAAGTGT	2	47703487	47703607	+	LIG4 (4436)	466	41.67
466_349499_4436(LIG4)_13a_2	/5Biosg/CCATTGTGGACTGCATCTTAGCCCGAGTAGGGGCTGGTGACAGTCAATTGAAAGGAGTCTCCACGTTCATGGCTGAAATGTTGGAAACTGCTTCTATCCTCAGGTAAGTGCATCTCCTAG	2	47703607	47703727	+	LIG4 (4436)	466	50
466_349500_4436(LIG4)_14a_1	/5Biosg/TGTGTATGTTACCACATTTTATGTGATGGGAAATTTCATGTAATTATGTGCTTCAGGTCTGCAACCAAAGATTCATTAATAATCATAGATGAATTGGGAAGAGGAACTTCTACCTACGAT	2	47705354	47705474	+	LIG4 (4436)	466	35
466_349500_4436(LIG4)_14a_2	/5Biosg/GGATTTGGGTTAGCATGGGCTATATCAGAATACATTGCAACAAAGATTGGTGCTTTTTGCATGTTTGCAACCCATTTTCATGAACTTACTGCCTTGGCCAATCAGATACCAACTGTTAAT	2	47705474	47705594	+	LIG4 (4436)	466	40
466_349500_4436(LIG4)_14a_3	/5Biosg/AATCTACATGTCACAGCACTCACCACTGAAGAGACCTTAACTATGCTTTATCAGGTGAAGAAAGGTATGTACTATTGGAGTACTCTAAATTCAGAACTTGGTAATGGGAAACTTACTACC	2	47705594	47705714	+	LIG4 (4436)	466	39.17
466_349501_4436(LIG4)_15a_1	/5Biosg/TGTCCCCTCACGCTTCCCCAAATTTCTTATAGGTGTCTGTGATCAAAGTTTTGGGATTCATGTTGCAGAGCTTGCTAATTTCCCTAAGCATGTAATAGAGTGTGCTAAACAGAAAGCCCT	2	47707802	47707922	+	LIG4 (4436)	466	43.33
466_349501_4436(LIG4)_15a_2	/5Biosg/GGAACTTGAGGAGTTTCAGTATATTGGAGAATCGCAAGGATATGATATCATGGAACCAGCAGCAAAGAAGTGCTATCTGGAAAGAGAGGTTTGTCAGTTTGTTTTCATAGTTTAACTTAG	2	47707922	47708042	+	LIG4 (4436)	466	39.17
466_349502_4436(LIG4)_16a.1_1	/5Biosg/TCACATGTGTTTCAGCAAGGTGAAAAAATTATTCAGGAGTTCCTGTCCAAGGTGAAACAAATGCCCTTTACTGAAATGTCAGAAGAAAACATCACAATAAAGTTAAAACAGCTAAAAGCT	2	47709902	47710022	+	LIG4 (4436)	466	35.83
466_349502_4436(LIG4)_16a.1_2	/5Biosg/GAAGTAATAGCAAAGAATAATAGCTTTGTAAATGAAATCATTTCACGAATAAAAGTTACTACGTGAAAAATCCCAGTAATGGAATGAAGGTAATATTGATAAGCTATTGTCTGTAATAGT	2	47710022	47710142	+	LIG4 (4436)	466	29.17
466_349502_4436(LIG4)_16a.1_3	/5Biosg/TTTATATTGTTTTATATTAACCCTTTTTCCATAGTGTTAACTGTCAGTGCCCATGGGCTATCAACTTAATAAGATATTTAGTAATATTTTACTTTGAGGACATTTTCAAAGATTTTTATT	2	47710142	47710262	+	LIG4 (4436)	466	26.67
466_349502_4436(LIG4)_16a.1_4	/5Biosg/TTGAAAAATGAGAGCTGTAACTGAGGACTGTTTGCAATTGACATAGGCAATAATAAGTGATGTGCTGAATTTTATAAATAAAATCATGTAGTTTGTGGAATTTGAGATGCATTGTAGTTC	2	47710262	47710382	+	LIG4 (4436)	466	32.5
466_349503_4436(LIG4)_17a_1	/5Biosg/ATGGAAATCCCCGTGGAACTCCTACATTTTCTCCTCTCTTCTCCTTCCTTTCAGAACCTCAGAGTGACAGAGCCAAAAGACCAGTGCCTCATTTTGCTGACATGGAAAAGGAAACTTCGT	2	47739387	47739507	+	LIG4 (4436)	466	46.67
466_349503_4436(LIG4)_17a_2	/5Biosg/GGGGGAAAGAGATCTGCTTGCAGTCGGCCAGAGAGACAGAACCAGGGCAGTGGTGAGCTCTCATGACCTGGTGTCTGTTGCCTTCTGGTTAAGTTTTTCATTTGTAATTCTACAAACATC	2	47739507	47739627	+	LIG4 (4436)	466	49.17
477_459111_2547(XRCC6)_2.1_1	/5Biosg/CTAGTGAGCAGTAGCCAACATGTCAGGGTGGGAGTCATATTACAAAACCGAGGGCGATGAAGAAGCAGAGGAAGAACAAGAAGAGAACCTTGAAGCAAGTGGTAAGTGACTTCAGCATGT	22	42017989	42018109	+	XRCC6 (2547)	477	47.5
477_459112_2547(XRCC6)_3.1_1	/5Biosg/ATAGGAGACTATAAATATTCAGGAAGAGATAGTTTGATTTTTTTGGTTGATGCCTCCAAGGCTATGTTTGAATCTCAGAGTGAAGATGAGTTGACACCTTTTGACATGAGCATCCAGGTA	22	42024117	42024237	+	XRCC6 (2547)	477	38.33
477_459113_2547(XRCC6)_4_1	/5Biosg/GGAGCTTCCATTTAGTGGTAAGTAAATATTAATTGAATTTTTTTTTTCAGTGTATCCAAAGTGTGTACATCAGTAAGATCATAAGCAGTGATCGAGATCTCTTGGCTGTGGTGTTCTATG	22	42032066	42032186	+	XRCC6 (2547)	477	35.83
477_459113_2547(XRCC6)_4_2	/5Biosg/GTACCGAGAAAGACAAAAATTCAGTGAATTTTAAAAATATTTACGTCTTACAGGAGCTGGATAATCCAGGTCAGTAATATTTTAAGATCAGCTTTTCCCTTATATATGAGAATATCAGTA	22	42032186	42032306	+	XRCC6 (2547)	477	31.67
477_459114_2547(XRCC6)_5.1_1	/5Biosg/CACTGACATTCTTCTGATTTTTCTTTCCATTTGACTCCCTGCCTCTGATCAGGTGCAAAACGAATTCTAGAGCTTGACCAGTTTAAGGGGCAGCAGGGACAAAAACGTTTCCAAGACATG	22	42032467	42032587	+	XRCC6 (2547)	477	45
477_459114_2547(XRCC6)_5.1_2	/5Biosg/ATGGGCCACGGATCTGACTACTCACTCAGTGAAGTGCTGTGGGTCTGTGCCAACCTCTTTAGTGATGTCCAATTCAAGATGAGTCATAAGAGGATCATGCTGTTCACCAATGAAGACAAC	22	42032587	42032707	+	XRCC6 (2547)	477	47.5
477_459114_2547(XRCC6)_5.1_3	/5Biosg/CCCCATGGCAATGACAGTGCCAAAGCCAGCCGGGCCAGGACCAAAGCCGGTGATCTCCGAGATACAGGTGGGCATATTTCCCCGTTCTCTTAAATTGGCACTTAATTATTGTTTTTTTAT	22	42032707	42032827	+	XRCC6 (2547)	477	49.17
477_459115_2547(XRCC6)_6.1_1	/5Biosg/CCCTCACTTTTGTTTACCCTTGCAACAGGCATCTTCCTTGACTTGATGCACCTGAAGAAACCTGGGGGCTTTGACATATCCTTGTTCTACAGAGATATCATCAGCATAGCAGAGGATGAG	22	42033583	42033703	+	XRCC6 (2547)	477	46.67
477_459115_2547(XRCC6)_6.1_2	/5Biosg/GACCTCAGGGTTCACTTTGAGGAATCCAGCAAGCTAGAAGACCTGTTGCGGAAGGTTCGCGCCAAGGAGACCAGGAAGCGAGCACTCAGCAGGTGTGCACTCAGCCCGGGTCAGCTGCCT	22	42033703	42033823	+	XRCC6 (2547)	477	60
477_459116_2547(XRCC6)_7.1_1	/5Biosg/TGCTCTTTCATTTTTTACTCCCTCAGGTTAAAGCTGAAGCTCAACAAAGATATAGTGATCTCTGTGGGCATTTATAATCTGGTCCAGAAGGCTCTCAAGCCTCCTCCAATAAAGCTCTAT	22	42042873	42042993	+	XRCC6 (2547)	477	41.67
477_459116_2547(XRCC6)_7.1_2	/5Biosg/CGGGAAACAAATGAACCAGTGAAAACCAAGACCCGGACCTTTAATACAAGTACAGGCGGTTTGCTTCTGCCTAGCGATACCAAGAGGTCTCAGGTAGGTAGAGATGCCTTTTGTTGTTGT	22	42042993	42043113	+	XRCC6 (2547)	477	47.5
477_459117_2547(XRCC6)_8_1	/5Biosg/CCTTCCCATTTGATCCTTGTCGTTCTTCTCCTTCAGATCTATGGGAGTCGTCAGATTATACTGGAGAAAGAGGAAACAGAAGAGCTAAAACGGTTTGATGATCCAGGTTTGATGCTCATG	22	42046690	42046810	+	XRCC6 (2547)	477	44.17
477_459117_2547(XRCC6)_8_2	/5Biosg/GGTTTCAAGCCGTTGGTACTGCTGAAGAAACACCATTACCTGAGGCCCTCCCTGTTCGTGTACCCAGAGGAGTCGCTGGTGATTGGTAAGTAGCGTGGACCATGGATGAGTGACTCTAAC	22	42046810	42046930	+	XRCC6 (2547)	477	53.33
477_459118_2547(XRCC6)_9.1_1	/5Biosg/CTTTTTAGGAGGCTAGTCACTGGGCTTTTTGTTTTCTAGGGAGCTCAACCCTGTTCAGTGCTCTGCTCATCAAGTGTCTGGAGAAGGAGGTTGCAGCATTGTGCAGATACACACCCCGCA	22	42049493	42049613	+	XRCC6 (2547)	477	50.83
477_459118_2547(XRCC6)_9.1_2	/5Biosg/GGAACATCCCTCCTTATTTTGTGGCTTTGGTGCCACAGGAAGAAGAGTTGGATGACCAGAAAATTCAGGTGACTCCTCCAGGTATGTGGCAGAGATATTTCCAGGGCTTCTGAACCTTGC	22	42049613	42049733	+	XRCC6 (2547)	477	49.17
477_459119_2547(XRCC6)_10.1_1	/5Biosg/CAAGTGACTGCAACACTTGAAGTCAAATCAAAGAAAATTTATCTCCTTTCTTCAGGCTTCCAGCTGGTCTTTTTACCCTTTGCTGATGATAAAAGGAAGATGCCCTTTACTGAAAAAATC	22	42052851	42052971	+	XRCC6 (2547)	477	38.33
477_459119_2547(XRCC6)_10.1_2	/5Biosg/ATGGCAACTCCAGAGCAGGTGGGCAAGATGAAGGCTATCGTTGAGAAGCTTCGCTTCACATACAGGTGAGTCAATCTCAGGCTTTCTGGAACTGCCTCCTGAGTTGAAAATCTTATTAGA	22	42052971	42053091	+	XRCC6 (2547)	477	47.5
477_459120_2547(XRCC6)_11_1	/5Biosg/GTTTTAACAGAAGTGACAGCTTTGAGAACCCCGTGCTGCAGCAGCACTTCAGGAACCTGGAGGCCTTGGCCTTGGATTTGATGGAGCCGGAACAAGCAGTGGACCTGACATGTAAGGAGG	22	42054245	42054365	+	XRCC6 (2547)	477	54.17
477_459121_2547(XRCC6)_12.1_1	/5Biosg/TAGTGCCCAAGGTTGAAGCAATGAATAAAAGACTGGGCTCCTTGGTGGATGAGTTTAAGGAGCTTGTTTACCCACCAGATTACAATCCTGAAGGGAAAGTTACCAAGAGAAAACACGGTG	22	42057331	42057451	+	XRCC6 (2547)	477	45
477_459122_2547(XRCC6)_13_1	/5Biosg/TCTCTCCTGACCTTTCCCCCCAGATAATGAAGGTTCTGGAAGCAAAAGGCCCAAGGTGGAGTATTCAGAAGAGGAGCTGAAGACCCACATCAGCAAGGGTACGCTGGGCAAGTTCACTGT	22	42059602	42059722	+	XRCC6 (2547)	477	52.5
477_459122_2547(XRCC6)_13_2	/5Biosg/GCCCATGCTGAAAGAGGCCTGCCGGGCTTACGGGCTGAAGAGTGGGCTGAAGAAGCAGGAGCTGCTGGAAGCCCTCACCAAGCACTTCCAGGACTGACCAGAGGCCGCGCGTCCAGCTGC	22	42059722	42059842	+	XRCC6 (2547)	477	65
477_460654_7518(XRCC4)_2_1	/5Biosg/AGTTTCTTTTAAAAATATTAATTGTATTCTCCCATTACAGGTATTAAGAAATGGAGAGAAAAATAAGCAGAATCCACCTTGTTTCTGAACCCAGTATAACTCATTTTCTACAAGTATCTT	5	82400688	82400808	+	XRCC4 (7518)	477	30
477_460654_7518(XRCC4)_2_2	/5Biosg/GGGAGAAAACACTGGAATCTGGTTTTGTTATTACACTTACTGATGGTCATTCAGCATGGACTGGGACAGGTAATACTAAAAACAAAGTTTTTATAAGTAAAATTTAAGTGTGCTATTCTT	5	82400808	82400928	+	XRCC4 (7518)	477	34.17
477_460655_7518(XRCC4)_3_1	/5Biosg/CATTTTAAAACTTTTGTTAATATTTCCCATAGTTTCTGAATCAGAGATTTCCCAAGAAGCTGATGACATGGCAATGGAAAAAGGGAAATATGTTGGTGAACTGAGAAAAGCATTGTTGTC	5	82406814	82406934	+	XRCC4 (7518)	477	35
477_460655_7518(XRCC4)_3_2	/5Biosg/AGGAGCAGGACCAGCTGATGTATACACGTTTAATTTTTCTAAAGAGTCTTGTTATTTCTTCTTTGAGAAAAACCTGAAAGATGTCTCAGTAAGTAAAACTTTCCAAAATGTTACATAGTA	5	82406934	82407054	+	XRCC4 (7518)	477	33.33
477_460656_7518(XRCC4)_4_1	/5Biosg/TTTCCCCAAATTAACCATGTTTTTCTTTCATTTTAGTTCAGACTTGGTTCCTTCAACCTAGAGAAAGTTGAAAACCCAGCTGAAGTCATTAGAGAACTTATTTGTTATTGCTTGGACACC	5	82491552	82491672	+	XRCC4 (7518)	477	36.67
477_460656_7518(XRCC4)_4_2	/5Biosg/ATTGCAGAAAATCAAGCCAAAAATGAGCACCTGCAGAAAGAAAATGAAAGGCTTCTGAGAGATTGGAATGATGTTCAAGGACGGTGTGTACACAGTTTGCTTGTGGTATAAAAATACGGA	5	82491672	82491792	+	XRCC4 (7518)	477	40
477_460657_7518(XRCC4)_5_1	/5Biosg/CAGAACTGCATGACTAATTTGTTTACTTATTTACTTTTTTAGATTTGAAAAATGTGTGAGTGCTAAGGAAGCTTTGGAGACTGATCTTTATAAGCGGTTTATTCTGGTGTTGAATGAGAA	5	82499328	82499448	+	XRCC4 (7518)	477	33.33
477_460657_7518(XRCC4)_5_2	/5Biosg/GAAAACAAAAATCAGAAGTTTGCATAATAAATTATTAAATGCAGCTCAAGAACGAGAAAAGGACATCAAACAAGAAGGGTATTTTCGCTATCTTGTTTTTGGATGACAGATGAATACATT	5	82499448	82499568	+	XRCC4 (7518)	477	31.67
477_460658_7518(XRCC4)_6_1	/5Biosg/TTCTAGGGAAACTGCAATCTGTTCTGAAATGACTGCTGACCGAGATCCAGTCTATGATGAGAGTACTGATGAGGAAAGTGAAAACCAAACTGATCTCTCTGGGTTGGCTTCAGGTAAGAG	5	82500627	82500747	+	XRCC4 (7518)	477	45
477_460659_7518(XRCC4)_7_1	/5Biosg/TGTGCATAATTTTGTTGGGTCACATTCTCATCTCATTTTATTTCAGCTGCTGTAAGTAAAGATGATTCCATTATTTCAAGTCTTGATGTCACTGATATTGCACCAAGTAGAAAAAGGAGA	5	82554302	82554422	+	XRCC4 (7518)	477	35
477_460659_7518(XRCC4)_7_2	/5Biosg/CAGCGAATGCAAAGAAATCTTGGGACAGAACCTAAAATGGCTCCTCAGGAGAATCAGCTTCAAGAAAAGGAAAAGTAAGTCATTTTATTCTTTGCCAAGAAGTGAGATGACATTTTTGAA	5	82554422	82554542	+	XRCC4 (7518)	477	38.33
477_460660_7518(XRCC4)_8_1	/5Biosg/GTTCTAGGCCTGATTCTTCACTACCTGAGACGTCTAAAAAGGAGCACATCTCAGCTGAAAACATGTCTTTAGAAACTCTGAGAAACAGCAGCCCAGAAGACCTCTTTGATGAGATTTAAC	5	82648942	82649062	+	XRCC4 (7518)	477	43.33
461_299608_2033(EP300)_1a_1	GACCGCTTCGATAGGGAGAACCTGAGGGCCCGCGCCTACTTCCTGTCCCACTGCCACAAAGGTGAGTGAGGGCTGCGCGTCGCCCGCTCCCGGGGCGCTGGGGGCTGGAGAGAGGACAGG		14995841	14995961		DCLRE1C_1		69.1667
461_299609_2033(EP300)_2a.1_1	GGCGGCGCGGTCAGGGCTGGCCTTGGCTTCAGCTGCGGTTTTGGGGTCCCGGACTCTGGGATCGGCGGCGCTATGAGTTCTTTCGAGGGGCAGATGGCCGAGTATCCAACTATCTCCATA		14995961	14996081		DCLRE1C_1		62.5
461_299609_2033(EP300)_2a.1_2	CATAATCAGCATTAAGCCATCCACCATGTGGTTTGGAGAAAGGAGCAGAAAAACAAATGTAATTGTGAGGTAAGAGAGCAATATCATAGGTCTTCTGAGAGAAACTTTGAGTAAATTGTC		14969963	14970083		DCLRE1C_10		37.5
461_299609_2033(EP300)_2a.1_3	CAGATTTGTAGAAAATGTAGAACTGTTTTTCTATGCTTTTTATCTTTTTTAGGCAGAGGAATATTTTCAGTGGAGCAAATTACCCTGTGGAATTACTTCCAGAAATAGAATTCCACTCCA		14970083	14970203		DCLRE1C_10		33.3333
461_299609_2033(EP300)_2a.1_4	TCTTTTTATTTTGTGTTTTCACTTCCCTTTAGGACTGGAGAGAGTTCATACAGAGCTTGTTTTTCTTTTCACTCCTCCTACAGTGAGGTAAGAGGATCCCATATACTCATAACCCTTATC		14968808	14968928		DCLRE1C_11		38.3333
461_299609_2033(EP300)_2a.1_5	ATTTTCCTTTTTCTAGATTAAAGATTTCTTGAGCTACCTCTGTCCTGTGAACGCATATCCAAATGTCATTCCAGTTGGCACAACTATGGATAAAGTTGTCGAAATGTGAGTAGTCACTGG		14964964	14965084		DCLRE1C_12		38.3333
461_299609_2033(EP300)_2a.1_6	GATTCATTTCAGCTTAAAGCCTTTATGCCGGTCTTCCCAAAGTACGGAGCCAAAGTATAAACCACTGGGAAAACTGAAGAGAGCTAGAACAGTTCACCGAGACTCAGGTAAGAAAAATGG		14961723	14961843		DCLRE1C_13		43.3333
461_299610_2033(EP300)_3a_1	AAGCTGAGTTACCTAAACGAGAGCATTTACAATATTTATATGAGAAGCTGGCAACTGGTGAGAGTATAGCAGTCAAAAAAAGAAAATGCTCACTCTTAGATACCTAAGAATTCAAAGCGT		14950393	14950513		DCLRE1C_14		35.8333
461_299610_2033(EP300)_3a_2	CTGGAGAACCAACTACTCTAAGCAGTGAGACACATATACCCGAGGAAAAAAGTTTGCTAAATCTTAGCACAAATGCAGATTCCCAGAGCTCTTCTGATTTTGAAGTTCCCTCAACTCCAG		14950513	14950633		DCLRE1C_14		42.5
461_299611_2033(EP300)_4a.1_1	ACAGACCAACAATCAAAGAGAATATTCCTGCCTCTCTCATGGAACAAAATGTAATTTGCCCAAAGGATACTTACTCTGATTTGAAAAGCAGAGATAAAGATGTGACAATAGTTCCTAGTA		14950633	14950753		DCLRE1C_14		35.8333
461_299611_2033(EP300)_4a.1_2	CCCAGTCAACACACATAACAGAACAAGGAAGTCAAGGCTGGGACAGCCAATCTGATACTGTTTTGTTATCTTCCCAAGAGAGAAACAGTGGGGATATTACTTCCTTGGACAAAGCTGACT		14950753	14950873		DCLRE1C_14		44.1667
461_299611_2033(EP300)_4a.1_3	AAATCACAGATGAGAGTTTGGAAAACTTCCCTTCCTCCACAGTGGCAGGGGGATCTCAGTCACCAAAGCTTTTCAGTGACTCTGATGGAGAATCAACTCACATCTCCTCCCAGAATTCTT		14950873	14950993		DCLRE1C_14		45.8333
461_299612_2033(EP300)_5a.1_1	AAAGTGAAGAAGAAGTAGGAATCCCAGCTTCACTGCAAGGAGATCTGGGCTCTGTACTTCACCTGCAAAAGGCTGATGGGGATGTACCCCAGTGGGAAGTATTCTTTAAAAGAAATGATG		14950993	14951113		DCLRE1C_14		45
461_299613_2033(EP300)_6a_1	TGACTGCAGTATCAGAAAAGCAGCCTGAAAAACTGAGACAAACCCCAGGATGCTGCAGAGCAGAGTGTATGCAGAGCTCTCGTTTCACAAACTTTGTAGATTGTGAAGAATCCAACAGTG		14951113	14951233		DCLRE1C_14		45
461_299613_2033(EP300)_6a_2	AAACCTGTTTTGTTTGTCCCACAGAGGAGGAAGATGACTATCTCTTTGATGATCCTCTGCCAATACCTTTAAGGCACAAAGTTCCATACCCGGAAACTTTTCACCCTGAGGTATTTTCAA		14951233	14951353		DCLRE1C_14		41.6667
461_299613_2033(EP300)_6a_3	CAAAGCAAACATTCACACAAACTAAGACTCAGATGCAAAGAGGTGGGAAAATGAGGGGAAGAAAAATGATAATGCAAAAGACTGATGACCTTTTTTTTTTAAACAGGGTCTCACTCTGTC		14941297	14941417		DCLRE1C_15		37.5
461_299614_2033(EP300)_7a_1	ACATATTCATGAGTTTTTGTTCTTTTGTTTTTAGATCACATGAAAGGATTAAGAGCCCCTACCTTGAAAAGAAGGTTGGAGTGCAGGTAATTTATTTTGCTACTTGTGTTTTTAAGCAAA		14991000	14991120		DCLRE1C_2		32.5
461_299615_2033(EP300)_8a_1	TTTCTTTTTTCCTTTCAGCTTGAAGGTTTATCTATACTGTTCACCTGTGACTAAGGAGTTGTTGTTAACGAGCCCGAAATACAGATTTTGGAAGAAACGAATTGTAAGTTTTATTTTTTT		14987086	14987206		DCLRE1C_3		32.5
461_299615_2033(EP300)_8a_2	TATACATGGTCTCTTATTTTATTTTTATAGATATCTATTGAAATCGAGACTCCTACCCAGATATCTTTAGTGGATGAAGCATCAGGAGAGGTAACTAAATATTAAATATTGATTTTTTTA		14981778	14981898		DCLRE1C_4		27.5
461_299616_2033(EP300)_9a_1	CCATTACTATTTTTTCTTTATTTTCTTTTTAGAAGGAAGAGATTGTTGTGACTCTCTTACCAGCTGGTCACTGTCCGGGATCAGTTATGTAAGGGGGTCATTTATTTTGTCATTTTATTA		14978504	14978624		DCLRE1C_5		34.1667
461_299617_2033(EP300)_10a_1	CTTTTTCAGGTTTTTATTTCAGGGCAATAATGGAACTGTCCTGTACACAGGAGACTTCAGATTGGCGCAAGGAGAAGCTGCTAGAATGGAGCTTCTGCACTCCGGGGGCAGGTACTGGGC		14977452	14977572		DCLRE1C_6		50
461_299617_2033(EP300)_10a_2	AACATCAATTTTTTTTCTTTTCAGAGTCAAAGACATCCAAAGTGTATATTTGGATACTACGTTCTGTGATCCAAGATTTTACCAAATTCCAAGTCGGGTAAGTCTGCCTGGAGGAACAGG		14976678	14976798		DCLRE1C_7		37.5
461_299618_2033(EP300)_11a_1	TGTGGCTGAACTGCAAAGCGGCTTATGGCTATGAATATCTGTTCACCAACCTTAGTGAAGAATTAGGAGTCCAGGTATGGTGACTGTTCATTCTTTTCTTTTCTTTTTTCTTTTTTTTT		14976333	14976452		DCLRE1C_8		36.9748
461_299619_2033(EP300)_12a.1_1	AAGGCTATGTGCGGCTCTCCACCTGTTAAATGTCTCTTTAAAATCCTGTCTAGGAGGAGTGTTTAAGTGGAGTCTTAGAGCTGGTCCGAAGCTGGATCACTCGGAGCCCGTACCATGTTG		14976452	14976572		DCLRE1C_8		49.1667
461_299620_2033(EP300)_13a_1	TTGCCTTAGGTTCATGTGAATAAGCTAGACATGTTTAGGAACATGCCTGAGATCCTTCATCATCTCACAACAGACCGCAACACTCAGATCCATGCATGCCGGCATCCCAAGGTACGTGTG		14974843	14974963		DCLRE1C_9		47.5
461_299620_2033(EP300)_13a_2	ATGGCAACCCCGCAGGAAACCATCAAGATCTCATTTTACAGCTGGGATTCTCTGGTTCACAGAGGTAACGGAGCTTGCCCGAGGCCAGGTATTCACTGGGAATCCGTGAAGGGTTGGGGG		108866853	108866973		LIG4_1		54.1667
461_299621_2033(EP300)_14a_1	TTGACTCCCTGGAACTGTATTGCCTGCTTTACCTGCGTACATGTTGATTCTTTCTCATGGCAACCCCGCAGGAAACCATCAAGATCTCATTTTACAGCTGGGATTCTCTGGTTCACAGAG		108866909	108867029		LIG4_1		46.6667
461_299621_2033(EP300)_14a_2	GCTTTTAGAAGAACTTTTAAGAGAAAGTTTAAAATCCTAAAAGAAAGTTGGGTAACTGATTCAATAGACAAGTGTGAATTACAAGAAGAAAACCAGTATTTGATTTAAAGCTAGGTTTCC		108860868	108860988		LIG4_2		30
461_299621_2033(EP300)_14a_3	AGGTTAGCTATTAAAGCCTTGGAGCTTCGGTTTCATGGAGCAAAAGTAGTTTCTTGTTTAGCTGAGGGAGTGTCTCATGTAATAATTGGGGAAGATCATAGTCGTGTTGCAGATTTTAAA		108860988	108861108		LIG4_2		39.1667
461_299621_2033(EP300)_14a_4	GCTGATTTAGAATATCGGTATTCCTGGGATTGCTCTCCTCTCAGTATGTTTCGACGCCACACCGTTTATTTGGACTCGTATGCTGTTATTAATGACCTGAGTACCAAAAATGAGGGGACA		108861108	108861228		LIG4_2		43.3333
461_299622_2033(EP300)_15a_1	GAATATGATTGCTATGGTGATAGTTATTTCATTGATACAGACTTGAACCAACTGAAGGAAGTATTCTCAGGAATTAAAAATTCTAACGAGCAGACTCCTGAAGAAATGGCTTCTCTGATT		108861228	108861348		LIG4_2		35
461_299622_2033(EP300)_15a_2	AAACATGATGTTGTCAAGCCTGCATGGCTTTTAGAATGTTTTAAGACCAAAAGCTTTGTACCATGGCAGCCTCGCTTTATGATTCATATGTGCCCATCAACCAAAGAACATTTTGCCCGT		108861348	108861468		LIG4_2		40.8333
461_299623_2033(EP300)_16a_1	GACCTGGAGAACAGAATTGCAGAATTTGGTGGTTATATAGTACAAAATCCAGGCCCAGACACGTACTGTGTAATTGCAGGGTCTGAGAACATCAGAGTGAAAAACATAATTTTGTCAAAT		108861468	108861588		LIG4_2		39.1667
461_299623_2033(EP300)_16a_2	GTTATTGGAATTATTGAGCACTTAAAAGCACCTAACCTTACTAACGTTAACAAAATTTCTAATATATTTGAAGATGTAGAGTTTTGTGTTATGAGTGGAACAGATAGCCAGCCAAAGCCT		108861588	108861708		LIG4_2		33.3333
461_299624_2033(EP300)_17a.1_1	GACGACCTAGAACAACTTAGGGGGAAGGCATCTGGTAAGCTCGCATCTAAACACCTTTATATAGGTGGTGATGATGAACCACAAGAAAAAAAGCGGAAAGCTGCCCCAAAGATGAAGAAA		108861708	108861828		LIG4_2		44.1667
461_299625_2033(EP300)_18a.1_1	GTTCAGATTAAAGCAGCAGAGATCGTACCCAGTGATATGTATAAAACTGGCTGCACCTTGCGTTTTCCACGAATTGAAAAGATAAGAGATGACAAGGAGTGGCATGAGTGCATGACCCTG		108861828	108861948		LIG4_2		44.1667
461_299625_2033(EP300)_18a.1_2	GATCTGGGTTTGAAATTGGCCAAGTATTGGAAGCCTTTTCATAGAAAAGCTCCACCAAGCAGCATTTTATGTGGAACAGAGAAGCCAGAAGTATACATTGAACCTTGTAATTCTGTCATT		108861948	108862068		LIG4_2		39.1667
461_299625_2033(EP300)_18a.1_3	GGTGGAATGATGTCTCATTTTCTGTGTGCAGTAGCAGAGAAGCCCCCTCCTGGTGAGAAGCCATCTGTGTTTCATACTCTCTCTCGTGTTGGGTCTGGCTGCACCATGAAAGAACTGTAT		108862068	108862188		LIG4_2		49.1667
461_299626_2033(EP300)_19a_1	ATCTACAAGCCAGACAAAAGAGGTGAAGGGTGGTTAAAAATTAAACCAGAGTATGTCAGTGGACTAATGGATGAATTGGACATTTTAATTGTTGGAGGATATTGGGGTAAAGGATCACGG		108862188	108862308		LIG4_2		39.1667
461_299627_2033(EP300)_20a.1_1	CCAGGTAGAATAGAAATAGTGCAGAAAACACAAGCTCATACTAAGAATGAAGTAATTGATGCATTGAATGAAGCAATAGATAAAAGAGAAGAGGGAATTATGGTAAAACAACCTCTATCC		108862308	108862428		LIG4_2		34.1667
461_299628_2033(EP300)_21a_1	GATTCTGATCTGCAAACTTGTTATTGTGTTTTTGATGTATTGATGGTTAATAATAAAAAGCTAGGGCATGAGACTCTGAGAAAGAGGTATGAGATTCTTAGTAGTATTTTTACACCAATT		108862428	108862548		LIG4_2		31.6667
461_299629_2033(EP300)_22a_1	AATGCATTCAAAGCAGATATACAAATCTGTATTCTTGATGGTGAGATGATGGCCTATAATCCTAATACACAAACTTTCATGCAAAAGGGAACTAAGTTTGATATTAAAAGAATGGTAGAG		108862548	108862668		LIG4_2		32.5
461_299630_2033(EP300)_23a_1	GAACGTATGCAAATGCACAAAGATGGAGATGTATATAAATACTTCTCTCGAAATGGATATAACTACACTGATCAGTTTGGTGCTTCTCCTACTGAAGGTTCTCTTACCCCATTCATTCAT		108862668	108862788		LIG4_2		37.5
461_299631_2033(EP300)_24a_1	GATATTTCTATCACTTTATTTTCTGCATTTAAACCAATGCTAGCTGCTATTGCAGATATTGAGCACATTGAGAAGGATATGAAACATCAGAGTTTCTACATAGAAACCAAGCTAGATGGT		108862788	108862908		LIG4_2		34.1667
461_299631_2033(EP300)_24a_2	GGTGTTAGTCAGCAAACTATCTTTTCTGTTTTTCATAATGATGCTGCTGAGTTGCATAATGTCACTACAGATCTGGAAAAAGTCTGTAGGCAACTGCATGATCCTTCTGTAGGACTCAGT		108862908	108863028		LIG4_2		40
461_299632_2033(EP300)_25a_1	AGCAATAATTCTGCTAAAAGAAAAGACCTAATAAAAAAGAGCCTTCTTCAACTTATAACTCAGAGTTCAGCACTTGAGCAAAAGTGGCTTATACGGATGATCATAAAGGATTTAAAGCTT		108863028	108863148		LIG4_2		33.3333
461_299632_2033(EP300)_25a_2	GGAACTCATGGAGATGCTGGAGACTTTGCAATGATTGCATATTTTGTGTTGAAGCCAAGATGTTTACAGAAAGGAAGTTTAACCATACAGCAAGTAAACGACCTTTTAGACTCAATTGCC		108863148	108863268		LIG4_2		39.1667
461_299633_2033(EP300)_26a_1	AGAGAGAGAATGGCCTATGGAATTAAAGAAACTATGCTTGCTAAGCTTTATATTGAGTTGCTTAATTTACCTAGAGATGGAAAAGATGCCCTCAAACTTTTAAACTACAGAACACCCACT		108863268	108863388		LIG4_2		35.8333
461_299634_2033(EP300)_27a.1_1	AGACACTTCAGGGAATTTTTAGATTCTTGGAGAAAATTTCATGATGCTCTTCATAAGAACCACAAAGATGTCACAGACTCTTTTTATCCAGCAATGAGACTAATTCTTCCTCAGCTAGAA		108863388	108863508		LIG4_2		35.8333
461_299634_2033(EP300)_27a.1_2	ATCACCGCTTTGATGGCTGCCTCACAAACTTCACAAACTGTTGCATCTCACGTTCCTTTTGCAGATTTGTGTTCAACTTTAGAACGAATACAGAAAAGTAAAGGACGTGCAGAAAAAATC		108863508	108863628		LIG4_2		40
461_299635_2033(EP300)_28a_1	CCAAGCAGGGCTATGCCTTGTTGGTTTCAGATCTTCAACAGGTGTGGCATGAACAGGTGGACACTAGTGTGGTCAGCCAGCGAGCCAAGGTAAGTATGAGGAGAAGTACTGCTGTGTCGG		220022876	220022996		NHEJ1_1		52.5
461_299635_2033(EP300)_28a_2	AGGCTCTTTACTAAATGAGGACTTTTTTGCAGATGGAAGAACTGGAGCAAGGCCTGTTGATGCAGCCATGGGCGTGGCTACAGCTTGCAGAGAACTCCCTCTTGGCCAAGGTTTTTATCA		220022996	220023116		NHEJ1_1		48.3333
461_299636_2033(EP300)_29a.1_1	TCTCCTGTGATTGTGTGGCAGATGCACTGATTCTACGGGTGCGAAGTGAGCTCTCTGGCCTCCCCTTCTATTGGAATTTCCACTGCATGCTAGCTAGTCCTTCCCTGGTAAGTGTAATTC		220022180	220022300		NHEJ1_2		50
461_299636_2033(EP300)_29a.1_2	TGCTCTCTCTTTAGGAGCTGAACAAGCGGCTCACTGCTCCTCCTGCAGCTTTCCTCTGTCATTTGGATAATCTCCTTCGCCCATTGTTGAAGGACGCTGCTCACCCTAGCGAAGCTACCT		220022300	220022420		NHEJ1_2		52.5
461_299637_2033(EP300)_30a.1_1	CAACGTTACTTCATATGAAAGACCTAGAGATCCAAGACTACCAGGAGAGTGGGGCTACGCTGATTCGAGGTAAGAGGACATTCTTGGAGGAGTTGGGTGGGGCGTGTTAAAAATAGTCAA		220012327	220012447		NHEJ1_3		46.6667
461_299637_2033(EP300)_30a.1_2	AAAGTACTTTATAAGAGTCTTTTGGCTAATTGATATCTCTTCCCTCAAAGGTCTCCCAACATTTGATTCGTCCTCTGATGGGCATGAGTCTGGCATTACAGTGCCAAGTGAGGGAGCTAG		220012447	220012567		NHEJ1_3		43.3333
461_299637_2033(EP300)_30a.1_3	ATTTCTTTTTTCTGATCCTTCTTATTACAGATCGATTGAAGACAGAACCATTTGAAGAAAATTCCTTCTTGGAACAATTTATGATAGAGGTAAGGTATTTGTCATTTTCTTGTGTGTCTT		220011370	220011490		NHEJ1_4		30.8333
461_299638_2033(EP300)_31a.1_1	GAAACTGCCAGAGGCATGCAGCATTGGTGATGGAAAGCCCTTTGTCATGAATCTGCAGGATCTGTATATGGCAGTCACCACACAAGAGGTCCAAGTGGGACAGAAGCATCAAGGCGCTGG		219942809	219942929		NHEJ1_5		51.6667
461_299638_2033(EP300)_31a.1_2	GAGATCCTCATACCTCAAACAGTGCTTCCCTGCAAGGAATCGATAGCCAATGTGTAAACCAGCCAGAACAACTGGTCTCCTCAGCCCCAACCCTCTCAGCACCTGAGAAAGAGTCCACGG		219941966	219942086		NHEJ1_6		52.5
461_299638_2033(EP300)_31a.1_3	ACTTGGGTTCCCTTTTTTCTAGGGTACTTCAGGCCCTCTGCAGAGACCTCAGCTGTCAAAGGTCAAGAGGAAGAAGCCAAGGGGTCTCTTCAGTTAATCTGTTGTGGCCTCAGCTGCTGA		219941079	219941199		NHEJ1_7		50.8333
461_299638_2033(EP300)_31a.1_4	GGAATGCGTCCTGAGCAGCAGCCCCGCGGTGCTGGGTGGGTACCGGCCCGAGCTGGGCCGCGGGTGGGTCCTGGCTTCCCGAGTCGTTCTGGAGCCGGGCAGCCCGGCGCTTCTCTGTGT		48872447	48872567		PRKDC_1		72.5
461_299639_2033(EP300)_31a.2_1	CATGGCGGGCTCCGGAGCCGGTGTGCGTTGCTCCCTGCTGCGGCTGCAGGAGACCTTGTCCGCTGCGGACCGCTGCGGTGCTGCCCTGGCCGGTCATCAACTGATCCGCGGCCTGGGGCA		48872567	48872687		PRKDC_1		71.6667
461_299639_2033(EP300)_31a.2_10	CTTGTTAAAGTGGTGTGCCCACACAAATGTAGAATTGAAAAAAGCTGCACTTTCAGCCCTGGAATCCTTTCTGAAACAGGTACCACAAATTCAACTGTCATTTAACAATATTTCTTTCAC		48855727	48855847		PRKDC_10		37.5
461_299639_2033(EP300)_31a.2_11	ATGTCGTCTGATTTTAAATATAATGGCATTTGCATTTGCAGCTGGCTTGCGCCTATTTGCCCTGCATGCATCTCAGTTTAGCACCTGCCTTCTGGACAACTACGTGTCTCTATTTGAAGT		48855847	48855967		PRKDC_10		43.3333
461_299639_2033(EP300)_31a.2_2	AATCATCAGAAATGTGGATTCGAACAACAAGGAGTTATCTATTGCTATCCGTGGATATGGACTTTTTGCAGGAGTATGTCTCATTAACTTACTCTATTTTGTCTTGGTTTCACGTGATTG		48852063	48852183		PRKDC_11		36.6667
461_299639_2033(EP300)_31a.2_3	ATTGCTATTAAATATTTCCAAAAAAATAAATATTATGTATTTGCAGGTTTCTAATATGGTGGCGAAAAATGCAGAAATGCATAAAAATAAACTGCAGTACTTTATGGAGCAGTTTTATGG		48852183	48852303		PRKDC_11		27.5
461_299639_2033(EP300)_31a.2_4	AGACAGACACTGGTGACGACCGTGTTTATCAGATGCCAAGCTTCCTCCAGTCTGTTGCAAGCGTCTTGCTGTACCTTGACACAGTAAGTGAACTAAACTGAGCACAATTTTAAGTATTTA		48848875	48848995		PRKDC_12		43.3333
461_299639_2033(EP300)_31a.2_5	TAAGATTGATGAAGACTTCTGTTTTACCTTTTCTAAAGCCGTGCAAGGTTATAAACGCAAAAGATGTTGACTTCATGTACGTTGAGCTCATTCAGCGCTGCAAGCAGATGTTCCTCACCC		48848995	48849115		PRKDC_12		41.6667
461_299639_2033(EP300)_31a.2_6	CTGGTGTGTTGCAGAGCCATAGTGAAGGTGTTCCTAGCTTTGGCAGCAAAAGGGCCAGTTCTCAGGAATTGCATTAGTACTGTGGGTAAGTTTGCAATTTATTGTATTTATGAGTAATGA		48848256	48848376		PRKDC_13		41.6667
461_299639_2033(EP300)_31a.2_7	TCCTCTAACTCACGGTTTGCTGATTATTTCCGGTAGGTTCCTGAGGTGTATACTCCAGTTCTGGAGCACCTCGTGGTGATGCAGATAGACAGTTTCCCACAGTACAGTCCAAAAATGCAG		48848376	48848496		PRKDC_13		47.5
461_299639_2033(EP300)_31a.2_8	TTTCCTTCATTTTTGTTTTCTTTTTCTTTTTTCAGTGCATCAGGGTTTAATCAGAATATGTTCTAAACCAGTGGTCCTTCCAAAGGTAAATTCTGAATTTAATGTTTAGAAAATTAATCT		48847533	48847653		PRKDC_14		28.3333
461_299639_2033(EP300)_31a.2_9	GTGCCCACATACAAAGACTACGTGGATCTCTTCAGACATCTCCTGAGCTCTGACCAGATGATGGTAACATTTACCATTGAAAGCCATAAATGTACCTTACTTCCTTTATTAGTCTCCATA		48846467	48846587		PRKDC_15		40.8333
461_299640_2033(EP300)_31a.3_1	GCAGTGCTGCTTCTGAGAATCCATCACTACATATTGTCATGCTGTCTTTCTGGCCAGGGCCCTGAGTCTGAATCTGAAGACCACCGTGCTTCAGGGGAAGTCAGAACTGGCAAATGGAAG		48846587	48846707		PRKDC_15		50.8333
461_299640_2033(EP300)_31a.3_2	AATTTGTAAAATCCGTTTTGAAGATTGTTGAGAAATTGGATCTTACACTTGAAATACAGACTGTTGGGGAACAAGAGGTTAGAAATTTTTATCAGTAGTAATTTTTCATCATTTTTGTAT		48845536	48845656		PRKDC_16		28.3333
461_299640_2033(EP300)_31a.3_3	TTTTGCACAAGATTTTGAAGTTTATTGTTTTTCTTTATTTAAAGGATTCTATTTTAGCAGATGAAGCATTTTTCTCTGTGAATTCCTCCAGTGAAAGTCTGAATCATTTACTTTATGATG		48845656	48845776		PRKDC_16		28.3333
461_299640_2033(EP300)_31a.3_4	AGAATGGAGATGAGGCGCCTGGTGTTTGGATGATCCCAACTTCAGATCCAGCGGCTAACTTGCATCCAGCTAAACCTAAAGATTTTTCGGCTTTCATTAACCTGGTGGAATTTTGCAGGT		48843229	48843349		PRKDC_17		45.8333
461_299640_2033(EP300)_31a.3_5	CAAGGTTGCCCCTCATCAGTGGTTTCTACAAATTGCTTTCTATTACAGTAAGAAATGCCAAGAAAATAAAATATTTCGAGGTGAGTCTTTCTTGCAGGATGTTGAATCTTGCGTTTTTTT		48842372	48842492		PRKDC_18		35.8333
466_349487_4436(LIG4)_1a_1	ATACAAATTTCTACCTTCAATTTCTAATTTGTTTTTACAGAGAGATTCTCCCTGAGAAACAAGCAGAATTTTTTGAACCATGGGTGTACTCATTTTCATATGAATTAATTTTGCAATCTA		48842492	48842612		PRKDC_18		29.1667
466_349487_4436(LIG4)_1a_2	CTGTTTTATTTGACAGGGAGTTAGTCCAAAGAGTCTGAAACACTCTCCTGAAGACCCAGAAAAGTATTCTTGCTTTGCTTTATTTGTGAAATTTGGCAAAGAGGTAATTTTTAAATGATT		48841634	48841754		PRKDC_19		34.1667
466_349488_4436(LIG4)_2a.1_1	GTTTACTTATTTTTTTGAACAGCATTACAGACATCTTTAGTTTTTTCCAGAGATTTCGGTTTGCTTGTATTTGTCCGGAAGTCACTCAACAGTATTGAAGTAAGTTGACAATTTTGGTTT		48869893	48870013		PRKDC_2		32.5
466_349488_4436(LIG4)_2a.1_2	CTGTCCTTGCCACACAACATCATTGAACTCGATGTTAGAGCCTACGTTCCTGCACTGCAGGTAGGCGTTGTCTTGAACAGAGCCATCTCTTCATCGCTGTTGTGAGTCCCAGAGCACATA		48840270	48840390		PRKDC_20		50
466_349489_4436(LIG4)_3a.1_1	AGTTGATTTTCAAATGTAGGCTCTATTCAGATATACATTACTGTCTTCTTTCTTGTTAAGGTGGCAGTTAAAATGAAGCAGTACAAAGATGAACTTTTGGCCTCTTGTTTGACCTTTCTT		48840390	48840510		PRKDC_20		34.1667
466_349489_4436(LIG4)_3a.1_2	TGACAGACATGTAATGCAGCCTTATTACAAAGACATTCTCCCCTGCCTGGATGGATACCTGAAGACTTCAGCCTTGTCAGGTAATGTTTAGAAGAATTGTGATGTGTATTGTAATTAAAA		48839713	48839833		PRKDC_21		38.3333
466_349489_4436(LIG4)_3a.1_3	TTCCTGCGTTTCAGTTTAACTTGTTTGTATTAACATACAGATGGCTTTCAAACTGGGCCTGAGCTATACCCCCTTGGCAGAAGTAGGCCTGAATGCTCTAGAAGAATGGTCAATTTATAT		48839833	48839953		PRKDC_21		40.8333
466_349490_4436(LIG4)_4a.1_1	TGATAGATGAGACCAAGAATAACTGGGAAGTGTCAGCTCTTTCTCGGGCTGCCCAGAAAGGATTTAATAAAGTGGTGTTAAAGCATCTGAAGAAGACAAAGAACCTTTCATCAGTAAGAA		48830829	48830949		PRKDC_22		40
466_349490_4436(LIG4)_4a.1_2	GTTCAAATTTACAGAACGAAGCAATATCCTTAGAAGAAATAAGAATTAGAGTAGTACAAATGCTTGGATCTCTAGGAGGACAAATAAACAAAAATCTTCTGACAGGTAAACTTCTTTTAA		48827872	48827992		PRKDC_23		30.8333
466_349491_4436(LIG4)_5a.1_1	GATGAAACCTGTCATTTTCCTGGATGTGTTCCTGCCTCGAGTCACAGAATTAGCGCTCACAGCCAGTGACAGACAAACTAAAGTACTTCTATTTTTCATTTCACCCATTATTTAGATCCT		48826422	48826542		PRKDC_24		40.8333
466_349491_4436(LIG4)_5a.1_2	AAAAAAGTGTTTCATTCTTCTTAAATCTTTTCTAACAGTCACGTCCTCAGATGAGATGATGAAGAGCTATGTGGCCTGGGACAGAGAGAAGCGGCTGAGCTTTGCAGTGCCCTTTAGAGA		48826542	48826662		PRKDC_24		43.3333
466_349492_4436(LIG4)_6a_1	AGGGAGCCCCACCCATGTACCAGCTCTATAAGCGGACGTTTCCTGTGCTGCTTCGACTTGCGTGTGATGTTGATCAGGTAAGGGCTTTGAATCTGAAATAGTTGTAAAATTTCTAAAAGT		48824926	48825046		PRKDC_25		45
466_349492_4436(LIG4)_6a_2	CAACGTGATAACTTAAACATTGCTGACCTCCTGGTCTGTTTTAGGTTGCAGCCTGTGAACTTTTACATAGCATGGTTATGTTTATGTTGGGCAAAGCCACGCAGATGCCAGAAGGGGGAC		48825046	48825166		PRKDC_25		45.8333
466_349493_4436(LIG4)_7a.1_1	CTTCAGGTGACAAGGCAACTGTATGAGCCACTAGTTATGCAGCTGATTCACTGGTTCACTAACAACAAGAAATTTGAAAGTCAGGATACTGTTGCCTTACTAGAAGCTATATTGGTAAGT		48817422	48817542		PRKDC_26		40
466_349493_4436(LIG4)_7a.1_2	CCAGTAAACACCAAATCGCTTTTCAAGCGACTTTATAGCCTTGCGCTTCACCCCAATGCTTTCAAGAGGCTGGGAGCATCACTTGCCTTTAATAATATCTACAGGGAATTCAGGTTTGTA		48815121	48815241		PRKDC_27		43.3333
466_349494_4436(LIG4)_8a_1	TTTCAGGATGGAATTGTGGACCCTGTTGACAGTACTTTAAGAGATTTTTGTGGTCGGTGTATTCGAGAATTCCTTAAATGGTCCATTAAGCAAATAACACCACAGCAGCAGGAGAAGAGT		48815241	48815361		PRKDC_27		40.8333
466_349495_4436(LIG4)_9a_1	TTTATTTTACAGGGAAGAAGAGTCTCTGGTGGAACAGTTTGTGTTTGAAGCCTTGGTGATATACATGGAGAGTCTGGCCTTAGCACATGCAGATGAGAAGTCCTTAGGTACGTTTTGCTT		48812919	48813039		PRKDC_28		42.5
466_349495_4436(LIG4)_9a_2	TTGAGAACAGGTACAATTCAACAGTGTTGTGATGCCATTGATCACCTATGCCGCATCATTGAAAAGAAGCATGTTTCTTTAAATAAAGCAAAGAAACGACGTTTGCCGCGGTAGGTGATC		48811019	48811139		PRKDC_29		40.8333
466_349496_4436(LIG4)_10a_1	CTCTTTCATTACAGTTTCGTGAATGTAGAGAAGAAATCCTAAAGTTTTTATGTATTTTCTTAGAAAAAATGGGCCAGAAGATCGCACCTTACTCTGTTGAAATTAAGGTAAGAATTAAAA		48869717	48869837		PRKDC_3		30.8333
466_349496_4436(LIG4)_10a_2	AGGCCCCAGACAGAATGTCGACACAAATCCATTGAACTCTTTTATAAATTCGTTCCTTTATTGCCAGGTATGGTAATCTGTATATCTTTAATTTCACCACGGTGCTTTATTATCCCATTT		48809667	48809787		PRKDC_30		36.6667
466_349497_4436(LIG4)_11a_1	CTGAATGTTGCATGTTGGAGAGGGACTAATGACAGTATGCTGTCTCTGTGCAGAGGATTTCCACCTTCCGCATCATTGTGTTTATTGGATCTGGTCAAGTGGCTTTTAGCTCATTGTGGG		48809787	48809907		PRKDC_30		45.8333
466_349498_4436(LIG4)_12a.1_1	GCCGCGTTGGAGTGCTACAACACGTTCATTGGCGAGAGAACTGTAGGAGCGCTCCAGGTCCTAGGTAGGTCACCCTTGCCTTATTCTGGTGTGTGTCGTGCTGCCAGAGTCACCCTGGGC		48805643	48805763		PRKDC_31		58.3333
466_349498_4436(LIG4)_12a.1_2	CAACACCTTTGAGGGGGGTGGCTGTGGCCAGCCCTCGGGCATCCTGGCCCAGCCCACCCTCTTGTACTTCGGGGGCCATTCAGCCTGCAGGCCACGCTATGCTGGCTGGACCTGCTCCTG		48805763	48805883		PRKDC_31		66.6667
466_349498_4436(LIG4)_12a.1_3	TTAGATTAAAGAAATGTAGGTATATGTGTGCATTTTAATTTTGTTTCTTTTTAAAGGCAACAGATCCCCTAATTTGTGGCTGAAAGATGTTCTCAAGGAAGAAGGTGTCTCTTTTCTCAT		48805883	48806003		PRKDC_31		32.5
466_349499_4436(LIG4)_13a_1	CAGAACAAGCCCACAAGAGGGAGAAAGGTACAACTACAGCAAATGCACCGTTGTGGTCCGGATTATGGAGTTTACCACGACTCTGCTAAACACCTCCCCGGAAGGATGGAAGGTAGGCTG		48802809	48802929		PRKDC_32		51.6667
466_349499_4436(LIG4)_13a_2	GCTTCTAGGTACTGAAGCCCAGTCTTCACTTTTGAAAGCAGTGGCTTTCTTCTTAGAAAGCATTGCCATGCATGACATTATAGCAGCAGAAAAGTGCTTTGGCACTGGGGCAGCAGGTAA		48802929	48803049		PRKDC_32		45.8333
466_349500_4436(LIG4)_14a_1	GGCTCATCTTCCTGATGTTTGTGTGAATCTGATGAAAGCTCTAAAGATGTCCCCATACAAAGATATCCTAGAGACCCATCTGAGAGAGAAAATAACAGCACAGAGGTGGGTACTTGGGTC		48801559	48801679		PRKDC_33		44.1667
466_349500_4436(LIG4)_14a_2	AAACAATCTGTTACAGCTCCTGAAGAAGGACTTGTGTAATACACACCTGATGAGAGTCCTGGTGCAGACGCTGTGTGAGCCCGCAAGCATAGGTTTCAACATCGGAGACGTCCAGGTTAT		48801679	48801799		PRKDC_33		48.3333
466_349500_4436(LIG4)_14a_3	GTGGACAGGAGCAGGCTGGCTGCTGTTGTGTCTGCCTGTAAACAGCTTCACAGAGCTGGGCTTCTGCATAATATATTACCGTCTCAGGTAACTATAACTTATTGTTTTTACATTTATTT		48801046	48801165		PRKDC_34		42.0168
466_349501_4436(LIG4)_15a_1	CATTTTTTTCAGTGTATCTTGATAATTTAACGAGATCAGAGCTCACCTAATTTACTGTTTTGTCACATGGCCAGCATTGAGGAGCTTTGTGCCGTCAACTTGTATGGCCCTGACGCGCAA		48801165	48801285		PRKDC_34		42.5
466_349501_4436(LIG4)_15a_2	GTGTCTGCCTTCTCTAGACCTCAGTTGTAAGCAGCTGGCCAGCGGACTTCTGGAGTTAGCCTTTGCTTTTGGAGGACTGGTAGGAAAAACGCCTCTGCATGCTGCACTCCCCTAATAATA		48800066	48800186		PRKDC_35		50.8333
466_349502_4436(LIG4)_16a.1_1	TATCTTTTTGCTAGGCATTTCAGTGTTGGCTTCCTTTTAGTCCACAGATTTGCATCATTCTGTTGGCACAGAACTTCTTTCCCTGGTTTATAAAGGCATTGCCCCTGGAGATGAGAGACA		48800186	48800306		PRKDC_35		42.5
466_349502_4436(LIG4)_16a.1_2	TTCTATAGCTTGTTCTCAGAAACGATCAACACGGAATTATTGAAAAATCTGGATCTTGCTGTATTGGAGCTCATGCAGTCTTCAGTGGATAATACCAAAATGGTAACAAAGTTTCCCTTT		48798486	48798606		PRKDC_36		36.6667
466_349502_4436(LIG4)_16a.1_3	CTCCTTTCTTTTTCCCAGTGTGAGCGCCTTGTGAGTCTTCTCCTGAACCCAGCGGTGCTGTCCACGGCGTCCTTGGGCAGCTCACAGGGCAGCGTCATCCACTTCTCCCATGGGGAGTAT		48798606	48798726		PRKDC_36		58.3333
466_349502_4436(LIG4)_16a.1_4	CAACACTGGAAGAAGTGTGATTCATGGTGGGCCAAAGATTCCCCTCTCGAAACTAAAATGGCAGTGCTGGCCTTACTGGCAAAAATTTTACAGGTATTCAATTCCTTTAAAAAGCAGTCA		48794445	48794565		PRKDC_37		41.6667
466_349503_4436(LIG4)_17a_1	TCTTCACTCACAACGAAATTGTCTCAGGTGAGTGCCGTTTTGAACGGCATGTTAGACCAGAGCTTCAGGGAGCGAGCAAACCAGAAACACCAAGGACTGAAACTTGCGACTACAATTCTG		48794565	48794685		PRKDC_37		47.5
466_349503_4436(LIG4)_17a_2	TCCTTTAGATTGATTCATCTGTATCTTTTAATACAAGTCATGGTTCATTCCCTGAAGTCTTTACAACATATATTAGTCTACTTGCTGACACAAAGCTGGATCTACATTTAAAGGTAAACA		48793969	48794089		PRKDC_38		32.5
477_459111_2547(XRCC6)_2.1_1	ATCGTTGCTCACTTCCCCATGCAGTCCAGGGAATTTCCTCCAGGAACTCCGCGGTTCAATAATTATGTGGACTGCATGAAAAAGGTTAGTTTCTAGTAGTATCAAGTAAAATTAAAACAC		48792015	48792135		PRKDC_39		40.8333
477_459112_2547(XRCC6)_3.1_1	ATTCGTGCAGTTTCTTATGTCTGTCTTGCTCCACAGGGCCAAGCTGTCACTCTTCTTCCATTCTTCACCAGCCTCACTGGAGGCAGTCTGGAGGAACTTAGACGTGTTCTGGAGCAGCTC		48792135	48792255		PRKDC_39		51.6667
477_459113_2547(XRCC6)_4_1	TTATTTTTTTTTTAAAACCTAGAACACTTGTACCAGTGTTTATACAAAAGATAGAGCTGCTAAATGTAAAATTCCAGCCCTGGACCTTCTTATTAAGGTAATTATGTTTCTAAGTACACG		48868410	48868530		PRKDC_4		30.8333
477_459113_2547(XRCC6)_4_2	GTCGGGAACAGCAGCATGTCATGGAAGAATTATTTCAATCCAGTTTCAGGAGGATTGCCAGAAGGTAAGTCATTCTGGCCTGGGATCTCAGGAACCATACGCATTTCAGTTTTGTGGGAA		48790228	48790348		PRKDC_40		45.8333
477_459114_2547(XRCC6)_5.1_1	TTGAAGCAAAAGTAAAACCCAACAAAATTTTAATGATGTTGATGTATTTTTTCTAGTTTCTAGATGCATTGGAATTATCTCAAAGCCCTATGTTGTTGGAATTGATGACAGAAGTTCTTT		48790348	48790468		PRKDC_40		30
477_459114_2547(XRCC6)_5.1_2	CCCTCCTCACTCTGCTGTGGCACTGTAGCCTGGATGCTTTGAGAGAATTCTTCAGCACAATTGTGGTGGATGCCATTGATGTGTTGAAGTCCAGGTTTACAAAGGTATCATACGCCTTAA		48777100	48777220		PRKDC_41		46.6667
477_459114_2547(XRCC6)_5.1_3	TATCTTGTTTTCTTAGGGGTTCATGTGTCACACAAGTAGGCCTTCTGGAAAGCGTGTATGAAATGTTCAGGAAGGATGACCCCCGCCTAAGTTTCACACGCCAGTCCTTTGTGGACCGCT		48777220	48777340		PRKDC_41		48.3333
477_459115_2547(XRCC6)_6.1_1	GATGTTCATGCTAAGGAATCAAAAATTAATCAAGTTTTCCATGGCTCGTGTATTACAGAAGGAAATGAACTTACAAAGACATTGATTAAGTAAGATTTTACTTAATTTTGGATTCTATTT		48775928	48776048		PRKDC_42		28.3333
477_459115_2547(XRCC6)_6.1_2	CAAAGATAATTATTTTTTACCTTTTTGAAGCTAAATGAATCTACCTTTGATACTCAAATCACCAAGAAGATGGGCTACTATAAGATTCTAGACGTGATGTATTCTCGCCTTCCCAAAGAT		48776048	48776168		PRKDC_42		33.3333
477_459116_2547(XRCC6)_7.1_1	CAACTGCGCCATATCTGTCATCTGCTGTGTCTTCAATGAGTTAAAATTTTACCAAGGTTTTCTGTTTAGTGAAAAACCAGAAAAGGTAGGCCACTCCTACGGTGTGCACTATTGTTATTG		48774898	48775018		PRKDC_43		40
477_459116_2547(XRCC6)_7.1_2	TGTGTGAATTGATTTGTCACATGGATCTCTCTGCAGATTGTGCTACGATGCATTTACAGAGAACATGGCAGGAGAGAATCAGCTGCTGGAGAGGAGAAGACTTTACCATTGTGCAGCATA		48775018	48775138		PRKDC_43		44.1667
477_459117_2547(XRCC6)_8_1	TTTTTATATGATTCTTTGTATTCACAGAACTTGCTTATTTTTGAAAATCTGATCGACCTGAAGCGCCGCTATAATTTTCCTGTAGAAGTTGAGGTGAGTGAAATTTTCAATGTTAAAAAA		48774595	48774715		PRKDC_44		30.8333
477_459117_2547(XRCC6)_8_2	TTGTTTATTTGTTCTTCCCAATAGGTTCCTATGGAAAGAAAGAAAAAGTACATTGAAATTAGGAAAGAAGCCAGAGAAGCAGCAAATGGGGATTCAGGTAGGATGTTTTCAAAATCATGA		48773436	48773556		PRKDC_45		35
477_459118_2547(XRCC6)_9.1_1	TTCTCAACCGGAGTTCAGAGCTATTCATACAGCTCCCAAGACCCTAGACCTGCCACTGGTCGTTTTCGGAGACGGGTGATCACATTTCACATACTAAAAGAATATTGTCGATGTTTGTGA		48772126	48772246		PRKDC_46		45
477_459118_2547(XRCC6)_9.1_2	TAATTATGTTTGAATACATGTAATTTTCTCCTTTTTTATATTTCAGATGGTCCTTCCTATATGTCTTCCCTGTCATATTTGGCAGACAGTACCCTGAGTGAGGAAATGAGTCAATTTGAT		48772246	48772366		PRKDC_46		33.3333
477_459119_2547(XRCC6)_10.1_1	TGCATGGCGCCCCTGACGGCCCTGGTCAAGCACATGCACAGAAGCCTGGGCCCGCCTCAAGGAGAAGAGGTGCTTTTCCCACTCATCTTACCTGTTAATACTATATTCATTGGTGTCATA		48771358	48771478		PRKDC_47		52.5
477_459119_2547(XRCC6)_10.1_2	CCACTGAATGTTAACTGTACCCTCTGCTCTCCTGGGCCCTCCCTTTCGCAGGAGCAGCGGGACCCCACGGTGCATGATGATGTGCTGGAGCTGGAGATGGACGAGCTCAATCGGCATGAG		48771478	48771598		PRKDC_47		59.1667
477_459120_2547(XRCC6)_11_1	CCAATAGTACCATTAAATATCCGTCTCTTCTTAGCCAAGCTTGTTATTAATACAGAAGAGGTAAGTAATTGATTATTTCTTTATTCTTTGAATAGATTCTGTAAGTCTGTTTATTCAATT		48771016	48771136		PRKDC_48		28.3333
477_459121_2547(XRCC6)_12.1_1	ATCAAAATGTATCATTATTTTATTCCACGTTTTAAGGTAATTTTGAATGTTTTATTTTAGGATTCAGTGCCAAGAGATCTTCCTTCTTGGATGAAATTCCTCCATGGCAAACTGGGAAAT		48771136	48771256		PRKDC_48		31.6667
477_459122_2547(XRCC6)_13_1	GAAGGAATTCACTACATGGTGGTTGAGATAGTGGCCACTATTCTTTCATGGACAGGCTTGGCCACTCCAACAGTAAGGATTGATGCATCTTTTATGTTAATATATTATCCTTTGCCAATA		48769668	48769788		PRKDC_49		39.1667
477_459122_2547(XRCC6)_13_2	GCAATTTAAGACCATTCTTTGATGTTTGACTTTTACATCCTCTTGTAGGTCTTTCGCCCTTACGCGAAGCACTGGCTTAGCCCCTTGCTGCAGCTGGCTGCTTCTGAAAACAATGGAGGA		48769788	48769908		PRKDC_49		46.6667
477_460654_7518(XRCC4)_2_1	TTTTAGTTACTTCAGACTTTTAGAAGTTCTAGACTCATGGATGAATTTAAAATTGGAGAATTATTTAGTAAATTCTATGGAGAACTTGCATTGAAAAAAAAAATACCAGATACAGGTGAG		48866892	48867012		PRKDC_5		28.3333
477_460654_7518(XRCC4)_2_2	CTGTGTTTAGACACAACCTTGAAATTATAAAGACCCTTGTCGAGTGCTGGAAGGATTGTTTATCCATCCCTTATAGGTATGTTTACTGGTTTTTGCAGTATTGTTTAGAAATTTAGGTTA		48767738	48767858		PRKDC_50		35
477_460655_7518(XRCC4)_3_1	AATGGAATGCCGCATATTAATACAGAATTTCTGTACCTTTTCAGGGGGTCCCTAAAGATGAAGTGTTAGCAAATCGATTGCTTAATTTCCTAATGAAACATGTCTTTCATCCAAAAAGAG		48767858	48767978		PRKDC_50		35.8333
477_460655_7518(XRCC4)_3_2	GCTAGGCATCGTGATGGCCAATGACCTGCCTCCCTATGACCCACAGTGTGGCATCCAGAGTAGCGAGTACGTGTTTGCTTGATTATTTTTTAGGTCACGTCTACCCAAACTGGATTGACA		48766589	48766709		PRKDC_51		49.1667
477_460656_7518(XRCC4)_4_1	TTCTTACTTGATTATGCAACAGTCTCAATTTTCTCCTTTGTGCTTATGTTTCAGGTTAATATTTGAAAAGTTTTCCGGTAAAGATCCTAATTCTAAAGACAACTCAGTAGGGATTCAATT		48766709	48766829		PRKDC_51		31.6667
477_460656_7518(XRCC4)_4_2	GTAGATACTTCCAGGCTTTGGTGAATAATATGTCCTTTGTAAGATATAAAGAAGTGTATGCCGCTGCAGCAGAAGTTCTAGGACTTATACTTCGATATGTTATGGAGAGAAAAAACGTGA		48765229	48765349		PRKDC_52		37.5
477_460657_7518(XRCC4)_5_1	GGAGGACAAGTTTATTGTGTGCTTGAACAAAGTGACCAAGAGCTTCCCTCCTCTTGCAGACAGGTATGGGCTGTCCAGGGATCCTTTCGGGGCAGGAGGGTCCTCGGCCCTCCTCTCACC		48761882	48762002		PRKDC_53		56.6667
477_460657_7518(XRCC4)_5_2	TCAATGCTTAACCTACATTTCCACTTTTGTGTATTTGAAAATAAACTTAATTTTTCAGATACTGGAGGAGTCTCTGTGTGAACTGGTTGCGAAACAATTGAAGCAACATCAGAATACTAT		48762002	48762122		PRKDC_53		33.3333
477_460658_7518(XRCC4)_6_1	TTGTCGTGTGGAGGGAATGACAGAGCTGTACTTCCAGTTAAAGAGCAAGGACTTCGTTCAAGTCATGAGACATAGGTGAGTGAACACTAGCCCTGCTCTTGGGTCCCACTGGCTCATAAA		48761669	48761789		PRKDC_54		48.3333
477_460659_7518(XRCC4)_7_1	AGGAGGGTCCTCGGCCCTCCTCTCACCAGTTCCCTTCCCCGCCAGGTTCATGAATGCTGTGTTCTTTCTGCTGCCAAAATTTCATGGAGTGTTGAAAACACTCTGTCTGGAGGTGGTACT		48761789	48761909		PRKDC_54		52.5
477_460659_7518(XRCC4)_7_2	CCCCGTTGTGGAATTCGTTTCCCATCCTTCTACAACATGTAGGGAACAAATGTATAATATTCTCATGTGGATTCATGATAATTACAGGTAAGCTATACATTGACTATTTTATTTTGTTAC		48752543	48752663		PRKDC_55		34.1667
477_460660_7518(XRCC4)_8_1	TAAATTTGTGTGTTTTTAAAATCTCTCCCATAGAGATGATGAAAGACAAAAAGTATGTTTGGACATAATTTATAAGATGATGCCAAAGTTAAAACCAGTAGAACTCCGAGAACTTCTGAA		48752663	48752783		PRKDC_55		30.8333
461_299608_2033(EP300)_1a_1	TCTCAAGCAGAGATCCAGAAAGTGAGACAGATAATGACTCCCAGGAAATATTTAAGTTGGCAAAAGATGTGCTGATTCAAGGATTGATCGATGAGAACCCTGGACTTCAGTACGTGAATA		48751697	48751817		PRKDC_56		40.8333
461_299609_2033(EP300)_2a.1_1	ACTTTTTAAGTTTAGCAACAAATTTTCTGCTCGAAATGACCAGCATGAGCCCAGATTATCCAAACCCCATGTTCGAGCATCCTCTGTCAGAATGCGAATTTCAGGTAATGTGGTCTTCTC		48749756	48749876		PRKDC_57		41.6667
461_299609_2033(EP300)_2a.1_2	TCTCTTTGCTTTTCAGATTAATTATTCGAAATTTCTGGAGCCATGAAACTAGGTTACCTTCAAATACCTTGGACCGGTTGCTGGCACTAAATTCCTTATATTCTCCTAAGATAGAAGTGC		48749876	48749996		PRKDC_57		37.5
461_299609_2033(EP300)_2a.1_3	TACCCAGGAAGGGTCCCTCTCAGCTCGCTGGCCAGTGGCAGGGCAGATAAGGGCCACCCAGCAGCAGCATGACTTCACACTGACACAGACTGCAGGTAACAGTGACCCTGCCCGCTGGCC		48748873	48748993		PRKDC_58		62.5
461_299609_2033(EP300)_2a.1_4	TCATTTGAAACTTTCTTATGTACAGGAATATACCATTGATTCTGATTGGCGTTTCCGAAGTACTGTTCTCACTCCGATGTTTGTGGAGACCCAGGCCTCCCAGGGCACTCTCCAGACCCG		48748993	48749113		PRKDC_58		47.5
461_299609_2033(EP300)_2a.1_5	GAGTGAAAGGTTACAGAGAGCACCCTTGAAGTCAGTGGGGCCTGATTTTGGGAAAAAAAGGCTGGGCCTTCCAGGGGACGAGGTGGATAACAAAGTGAAAGGTAAGCTGGGTTGCTGAGT		48746737	48746857		PRKDC_59		50.8333
461_299609_2033(EP300)_2a.1_6	TCTCTGATTGCATGTCACAGATGGAAGAAGCTCATTTGATTGGCTGACCGGGAGCAGCACTGACCCGCTGGTCGACCACACCAGTCCCTCATCTGACTCCTTGCTGTTTGCCCACAAGAG		48746857	48746977		PRKDC_59		54.1667
461_299610_2033(EP300)_3a_1	CAGTTTTAGAAAAAGTATATGAGCTCCTAGGATTATTGGGTGAAGTTCATCCTAGTGAGATGATAAATAATGCAGAAAACCTGTTCCGCGCTTTTCTGGGTGAACTTAAGACCCAGGTAT		48866362	48866482		PRKDC_6		39.1667
461_299610_2033(EP300)_3a_2	CCAGGTGCGGCCGGCCGGACGGACCTACTACGACTGCGCAGACGGTTTATGAGGGACCAGGAGAAGCTCAGTTTGATGTATGCCAGAAAAGGCGTTGCTGAGCAAAAACGAGAGAAGGTT		48744371	48744491		PRKDC_60		55.8333
461_299611_2033(EP300)_4a.1_1	GGAGACCTTCCTGACATTCAGATCAAGCACAGCAGCCTCATCACCCCGTTACAGGCCGTGGCCCAGGTCAGTTTTTGCCGCTGCGTTTTCTGTTGACAGGTTAAAATCTGTTTCCAGTTC		48743111	48743231		PRKDC_61		51.6667
461_299611_2033(EP300)_4a.1_2	CTAGTTTCCTTCAATGAGAATGCTCATCTTCTTCTTTGGTTCTGGTGCTTATAGGAAATCAAGAGTGAGTTAAAAATGAAGCAGGATGCCCAGGTCGTTCTGTACAGAAGCTACCGGCAC		48743231	48743351		PRKDC_61		43.3333
461_299611_2033(EP300)_4a.1_3	AACAACATCACTCAAAAGTTGCTTCAAGACTTCAATCGTTTTCTTAATACCACCTTCTCTTTCTTTCCACCCTTTGTCTCTTGTATTCAGGTAAAGTCTGCACACACTTCATCAAATATA		48740698	48740818		PRKDC_62		35.8333
461_299612_2033(EP300)_5a.1_1	TAATTTGTCTTTGTTTTGAATTTTTTACAGAGGGACCCAATAATTGCAAAACAGCTCTTTAGCAGCTTGTTTTCTGGAATTTTGAAAGAGATGGATAAATTTAAGACACTGTCTGAAAAA		48740818	48740938		PRKDC_62		30.8333
461_299613_2033(EP300)_6a_1	AGGAGGCTCTGCTCCGCCTGCTGCCTGCTGAGCTGCCTGCCAAGCGAGTCCGTGGGAAGGCCCGCCTCCCTCCTGATGTCCTCAGATGGGTGGAGCTTGCTAAGTAAGTGTGAGGTCAGG		48739199	48739319		PRKDC_63		63.3333
461_299613_2033(EP300)_6a_2	TATGTGTGGTTTCACAGGACATTAGCTGTCAGCACGCAGCCCTGCTGAGCCTCGACCCAGCGGCTGTTAGCGCTGGTTGCCTGGCCAGCCTACAGCAGCCCGTGGGCATCCGCCTGCTAG		48739319	48739439		PRKDC_63		62.5
461_299613_2033(EP300)_6a_3	ATCACTCAGAGTGCATTATTAGCAGAAGCCAGAAGTGATTATTCTGAAGCTGCTAAGCAGTATGATGAGGTAAAATTGATCTCTGGCAAAATATGACATTTACTTCAACACTTTTGTTTT		48736367	48736487		PRKDC_64		35
461_299614_2033(EP300)_7a_1	TTAAAATACTGGAGTGTTCATTGATTTGGCCTTTTTGATTTGTTTTGTAGGCTGTATAGATCAATTGGAGAATACGACGTCCTCCGTGGGATTTTTACCAGTGAGATAGGAACAAAGCAA		48736487	48736607		PRKDC_64		37.5
461_299615_2033(EP300)_8a_1	CTGAGTGGAAATCACTTGAATACTGTTCTACAGCCAGTATAGACAGTGAGAACCCCCCAGACCTAAATAAAATCTGGAGTGAACCATTTTATCAGGTGGGTAAAATTATTTTAAGTGATT		48734139	48734259		PRKDC_65		37.5
461_299615_2033(EP300)_8a_2	TAATTTTATTAACTTTTCTCCACTAGGCTCTCAATAAACAAGACTGGGTAGATGGTGAGCCCACAGAAGCCGAGAAGGATTTTTGGGAACTTGCATCCCTTGACTGTTACAACCACCTTG		48734259	48734379		PRKDC_65		42.5
461_299616_2033(EP300)_9a_1	AGGCGATTCTAGAGCTTCATTACAGTCAAGAGCTGAGTCTGCTTTACCTCCTGCAAGATGATGTTGACAGAGCCAAATATTACATTCAAAATGGCATTCAGAGTTTTATGCAGGTAATAC		48733272	48733392		PRKDC_66		40
461_299617_2033(EP300)_10a_1	TTCCTTAGGAAACATATCTACCTTACATGATCCGCAGCAAGCTGAAGCTGCTGCTCCAGGGAGAGGCTGACCAGTCCCTGCTGACATTTATTGACAAAGCTATGCACGGGGAGCTCCAGA		48733392	48733512		PRKDC_66		50.8333
461_299617_2033(EP300)_10a_2	TTTAAGAATTATTCTAGTATTGATGTCCTCTTACACCAAAGTAGACTCACCAAATTGCAGTCTGTACAGGCTTTAACAGAAATTCAGGAGTTCATCAGCTTTATAAGCAAACAAGGTAAT		48731957	48732077		PRKDC_67		34.1667
461_299618_2033(EP300)_11a_1	TTAGGCAATTTATCATCTCAAGTTCCCCTTAAGAGACTTCTGAACACCTGGACAAACAGATATCCAGATGCTAAAATGGACCCAATGAACATCTGGGATGACATCATCACAAATCGGTAA		48730006	48730126		PRKDC_68		40
461_299619_2033(EP300)_12a.1_1	TGGAAGTGCAAGAGCAGGAAGAAGATATCAGCTCCCTGATCAGGAGTTGCAAGTTTTCCATGAAAATGAAGATGATAGACAGTGCCCGGAAGCAGGTGGGTACTCGTGTCTGTCCTCCCT		48719672	48719792		PRKDC_69		49.1667
461_299620_2033(EP300)_13a_1	CATTGTCTCATTTTTCTTTGTGTAGATGTTTCTTTCTCAGCAAAATAGAGGAGAAGCTTACCCCTCTTCCAGAAGATAATAGTATGAATGTGGATCAAGATGGAGACCCCAGTGACAGGA		48719792	48719912		PRKDC_69		40
461_299620_2033(EP300)_13a_2	TTTCTTTTAGATGACATCAGCAGTAAGAGAGCCCAAACTACCTGTTCTGGCAGGATGTCTGAAGGGGTTGTCCTCACTTCTGTGCAACTTCACTAAGTCCATGGAAGAAGGTATTGCTTG		48866169	48866289		PRKDC_7		45
461_299621_2033(EP300)_14a_1	GCTACTGCCGCCTGAGCCACTGCCGGAGCCGGTCCCAGGGCTGCTCTGAGCAGGTGCTCACTGTGCTGAAAACAGTCTCTTTGTTGGGTAAGTTGACCGCTTTTATCCACTTATATCTTA		48715833	48715953		PRKDC_70		54.1667
461_299621_2033(EP300)_14a_2	CCACCTTCTCTCTTTTTATTGTATTCATACAGAACAATTTCTCACTTGCTATGAAACTACTGAAGGAGCTGCATAAAGAGTCAAAAACCAGAGACGATTGGCTGGTGAGCTGGGTGCAGA		48715953	48716073		PRKDC_70		41.6667
461_299621_2033(EP300)_14a_3	TCTCAGCAGTGAGCCAGCCTGCCTTGCTGAAATCGAGGAGGACAAGGCTAGAAGAATCTTAGAGCTTTCTGGATCCAGTTCAGAGGATTCAGAGAAGGTAATACTGGAGGAATGTTTTAC		48713330	48713450		PRKDC_71		46.6667
461_299621_2033(EP300)_14a_4	GTTTTGTTTTTTTAATCCAACAGATGAGAACAACGTGTCAAGCTACTTAAGCAAAAATATTCTGGCTTTCCGTGACCAGAACATTCTCTTGGGTACAACTTACAGGATCATAGCGAATGC		48713450	48713570		PRKDC_71		38.3333
461_299622_2033(EP300)_15a_1	TGTGGGCCTGCAGCTGGGGTGATTGATGCTTACATGACGCTGGCAGATTTCTGTGACCAACAGCTGCGCAAGGAGGAAGAGAATGCATCAGGTGAATTGAAAATTAAAAAGCTAGTGTTC		48711741	48711861		PRKDC_72		47.5
461_299622_2033(EP300)_15a_2	CTCATGGGTTTAGGTCTCTGTGAATTCCAGGTGATCGCGGGTCTGTACCAGAGAGCATTCCAGCACCTCTCTGAGGCTGTGCAGGCGGCTGAGGAGGAGGCCCAGCCTCCCTCCTGGAGC		48711861	48711981		PRKDC_72		60.8333
461_299623_2033(EP300)_16a_1	GAAGCCAGATTGAAGTTTCCTAGATTACTTCAGATTATAGAACGGTATCCAGAGGAGACTTTGAGCCTCATGACAAAAGAGGTTGGTGTCTTTATTCTACTTGGCGGTAAGGAACTTTAC		48710758	48710878		PRKDC_73		40.8333
461_299623_2033(EP300)_16a_2	ATACATTGACCATTGCTTTCTTCTTTGGTGTCCTTGATAGTTATTGATTCTGCAGAACTGCAGGCGTATCCAGCACTTGTGGTGGAGAAAATGTTGAAAGCTTTAAAATTAAATTCCAAT		48710878	48710998		PRKDC_73		36.6667
461_299624_2033(EP300)_17a.1_1	CTGATAACTACCCGCAGGCTATTGTTTATCCCTTCATCATAAGCAGCGAAAGCTATTCCTTCAAGGATACTTCTACTGGTCATAAGAATAAGGAGTTTGTGGCAAGGTAGGTAATATTAC		48706836	48706956		PRKDC_74		40
461_299625_2033(EP300)_18a.1_1	GCTCTCTGTTTTAGATCTCTTCCGTTCCCTGCTGGCAGTTCATCAGCTGGATCAGCCACATGGTGGCCTTACTGGACAAAGACCAAGCCGTTGCTGTTCAGCACTCTGTGGAAGAAATCA		48706956	48707076		PRKDC_74		50.8333
461_299625_2033(EP300)_18a.1_2	AAATTTTTTTAAATAGGATTAAAAGTAAGTTGGATCAAGGAGGAGTGATTCAAGATTTTATTAATGCCTTAGATCAGCTCTCTAATCCTGAACTGCTCTTTAAGGTAATGATAGAACGGC		48701695	48701815		PRKDC_75		32.5
461_299625_2033(EP300)_18a.1_3	GAAAGAATGTATGCAGCCTTGGGTGACCCAAAGGCTCCAGGCCTGGGGGCCTTTAGAAGGAAGTTTATTCAGGTATGGACTGGCACAGCCTGCTATTTTGATAGCAGAGTCGTTGTGACA		48701418	48701538		PRKDC_76		50
461_299626_2033(EP300)_19a_1	ATTGCAATCTAGCTTGATTTTTTTCTTACTTTTTTTTTCCCCTGACAGGATTGGAGCAATGATGTAAGAGCTGAACTAGCAAAAACCCCTGTAAATAAAAAAAACATTGAAAAAATGTAT		48701538	48701658		PRKDC_76		30.8333
461_299627_2033(EP300)_20a.1_1	AAAATGAACAAAGACTCAAAGCCCCCTGGGAATCTGAAAGAATGTTCACCCTGGATGAGCGACTTCAAAGTGGAGTTCCTGAGAAATGAGCTGGAGATTCCCGGTGAGTTAACCTCCAGG		48697656	48697776		PRKDC_77		47.5
461_299628_2033(EP300)_21a_1	AATTCTTACTAATTTCAGACTTTTGGAAAAGAATTTGATAAACATTTTGGGAAAGGAGGTTCTAAACTACTGAGAATGAAGCTCAGTGACTTCAACGACATTACCAACATGCTACTTTTA		48697776	48697896		PRKDC_77		32.5
461_299629_2033(EP300)_22a_1	CTAAGCAAGGTTCTGGTTTGTTTTAGGTCAGTATGACGGTAGGGGAAAGCCATTGCCAGAGTACCACGTGCGAATCGCCGGGTTTGATGAGCGGGTAGGTGTGAGGGTGTGTGACCCAGT		48696276	48696396		PRKDC_78		53.3333
461_299630_2033(EP300)_23a_1	GCGCGTGGAGCAGCTCTTCCAGGTCATGAATGGGATCCTGGCCCAAGACTCCGCCTGCAGCCAGAGGGCCCTGCAGCTGAGGACCTATAGCGTTGTGCCCATGACCTCCAGGTAACTGCC		48694929	48695049		PRKDC_79		62.5
461_299631_2033(EP300)_24a_1	ATTTTTGAAGGTGACAGTCATGGCGTCTCTGCGAAGGCCCAAGCGCATCATCATCCGTGGCCATGACGAGAGGGAACACCCTTTCCTGGTGAAGGGTGGCGAGGACCTGCGGCAGGACCA		48695049	48695169		PRKDC_79		58.3333
461_299631_2033(EP300)_24a_2	GATTTGTAACAGGCTTCTTGGTATTTCCCTAGATCCCCAGACTTCAAGGGAGATTTTTAATTTTGTACTAAAGGCAATTCGTCCTCAGGTAGGATTAATATTACTATTAATATTATTCTA		48856501	48856621		PRKDC_8		33.3333
461_299632_2033(EP300)_25a_1	ATTCTCCCTTTCAGGTTAGGATTAATTGAGTGGCTTGAAAATACTGTTACCTTGAAGGACCTTCTTTTGAACACCATGTCCCAAGAGGAGAAGGCGGCTTACCTGAGGTAAGGGCGGCCA		48694709	48694829		PRKDC_80		46.6667
461_299632_2033(EP300)_25a_2	TTTCTCACTCATTAGTGATCCCAGGGCACCGCCGTGTGAATATAAAGATTGGCTGACAAAAATGTCAGGAAAACATGATGTTGGAGCTTACATGCTAATGTATAAGTAAGTTTGGTTTTG		48691549	48691669		PRKDC_81		39.1667
461_299633_2033(EP300)_26a_1	GATGTTTCTATTATTAAATCATAGGGGCGCTAATCGTACTGAAACAGTCACGTCTTTTAGAAAACGAGAAAGTAAAGTGCCTGCTGATCTCTTAAAGTAAGTACCCTTCTGCCCTCACCC		48691264	48691384		PRKDC_82		40.8333
461_299634_2033(EP300)_27a.1_1	TCGGGATTGGAGACAGACATCTGAACAACTTTATGGTGGCCATGGAGACTGGCGGCGTGATCGGGATCGACTTTGGGCATGCGTTTGGATCCGCTACACAGGTGCACTTGCTGTGCTCTC		48691000	48691120		PRKDC_83		55
461_299634_2033(EP300)_27a.1_2	AGCTGTGTCTCTTTTGTAGGCGGGCCTTCGTGAGGATGAGTACAAGCCCTGAGGCTTTCCTGGCGCTCCGCTCCCACTTCGCCAGCTCTCACGCTCTGATATGCATCAGCCACTGGATCC		48691120	48691240		PRKDC_83		58.3333
461_299635_2033(EP300)_28a_1	TCATGGTACACGCACTCCGGGCCTTCCGCTCAGACCCTGGCCTGCTCACCAACACCATGGATGTGTTTGTCAAGGAGCCCTCCTTTGATTGGAAAGTAGGTTTTGTTTCATGTGCACTTT		48690221	48690341		PRKDC_84		51.6667
461_299635_2033(EP300)_28a_2	TGCTCCTTGCCTTTTTTCTTGTTTAGTTTCTGCCAGTCCCTGAGTTGATGCCTTTTCGGCTAACTCGCCAGTTTATCAATCTGATGTTACCAATGAAAGAAACGGGCCTTATGTACAGCA		48690341	48690461		PRKDC_84		43.3333
461_299636_2033(EP300)_29a.1_1	GGTACCCCCGACAGAAAATATGTTACGCTAAGAGAAAGTTAGCAGGTGCCAATCCAGCAGTCATTACTTGGTAAGATTTTTATATGTGGAAAAAACTAACGGACTACCGACATGCTACTG		48689354	48689474		PRKDC_85		41.6667
461_299636_2033(EP300)_29a.1_2	TTGTATATACCATTATGATCAGCCGGGAAAATCATGTTCTTTTCTTCTAGAATTTTGAACAGAAAATGCTGAAAAAAGGAGGGTCATGGATTCAAGAAATAAATGTTGCTGAAAAAAATT		48689474	48689594		PRKDC_85		30.8333
461_299637_2033(EP300)_30a.1_1	GAGTGGGCTTTCAGAAGAGACTCAAGTGAAGTGCCTGATGGACCAGGCAACAGACCCCAACATCCTTGGCAGAACCTGGGAAGGATGGGAGCCCTGGATGTGAGGTCTGTGGGAGTCTGC		48686716	48686836		PRKDC_86		56.6667
461_299637_2033(EP300)_30a.1_2	TGTTTGTTTTTTTTCCAGTGATGAGCTACTCCTGGGTCATGAGAAGGCCCCTGCCTTCAGAGACTATGTGGCTGTGGCACGAGGAAGCAAAGATCACAACATTCGTGCCCAAGAACCAGA		48686836	48686956		PRKDC_86		49.1667
461_299637_2033(EP300)_30a.1_3	CAGACTTTCAAATACTGATGGTGAATTTTTCTTTTCTAAAATAGATTGATCTGAAGAGATATGCTGTGCCCTCAGGTAGGATTCTGTTTATAATGAGGTATAATATTTTAGATTACTAAA		48856367	48856487		PRKDC_9		30
